# Supplementary material for: Diagnostic Evidence GAuge of Single cells (DEGAS): a flexible deep transfer learning framework for prioritizing cells in relation to disease
Source: Genome Med. 2022 Feb 1;14:11. doi: 10.1186/s13073-022-01012-2 (PMC8808996; doi:10.1186/s13073-022-01012-2)
Supplement: Supplementary file 5 — Additional file 5. Differential gene expression for Subtype 1 cells [file 13073_2022_1012_MOESM5_ESM.csv]

Subtype 1 differential expression
	tstat	pval
IGHG4	24.61062579	2.35E-125
ARID5B	24.01046696	2.31E-120
IGHG3	23.98658804	1.91E-119
IGKC	23.63989591	3.74E-116
IGLL5	22.13519213	4.70E-103
IGKV1.5	21.75138809	1.04E-100
IGHG2	21.56239002	6.73E-98
IGKV1D.8	21.25223951	2.11E-96
IGHG1	20.78258498	2.34E-91
IGHV3.11	20.71337619	8.45E-92
RP11.492E3.2	20.34751489	1.77E-89
GSTP1	19.93329829	4.90E-85
IGHM	19.44735264	1.89E-81
CD79A	18.65708846	2.24E-75
RASGRP3	18.5098014	4.38E-74
IGKV1D.13	17.86991148	2.68E-69
PERP	17.75842972	1.69E-68
CITED2	17.55846813	6.19E-67
DNAJB9	17.52801533	1.30E-66
IGHGP	17.50301892	2.14E-66
IGLJ2	17.50186498	5.74E-67
IGLV3.1	17.08209483	9.12E-64
FOXO3	17.00237458	4.87E-63
TRPM4	16.8925712	2.40E-62
QPCT	16.88203046	4.72E-62
IGKV1.6	16.77043368	1.74E-61
SPINT2	16.67061153	8.19E-61
XBP1	16.48217421	3.38E-59
TMSB4X	16.27079597	5.11E-58
P2RX1	16.25771426	4.23E-58
KLF6	16.23872102	9.77E-58
FTL	16.20817741	2.16E-57
CCND1	15.92891307	9.00E-56
RP5.887A10.1	15.78232666	8.10E-55
GLRX	15.30339215	1.17E-51
IGHV3.30	15.20928013	4.25E-51
HIST1H2AC	15.11134598	1.37E-50
TRIB1	15.0465571	6.32E-50
LINC.PINT	15.02318491	6.67E-50
ANKRD28	15.02099358	7.94E-50
PRDM1	14.70986782	6.64E-48
IGHV3.33	14.59645868	2.83E-47
RP11.138A9.2	14.56025696	4.38E-47
SSR4	14.54295241	9.19E-47
EIF4A2	14.41997923	4.10E-46
EDN1	14.37669729	4.29E-46
IGLV3.16	14.10684739	2.45E-44
YPEL5	13.47740178	1.41E-40
OTUD1	13.23880906	2.40E-39
PECAM1	13.22016361	3.15E-39
TRAM1	13.13058678	1.29E-38
PLEK	12.81953992	3.87E-37
PLAC8	12.80210141	5.74E-37
RPL34	12.61828165	8.49E-36
SELM	12.51370136	2.47E-35
RPL10	12.26585653	5.97E-34
RP11.138A9.1	12.17040915	1.37E-33
AGR2	12.10989	2.15E-33
AP3S1	12.10856589	3.05E-33
GNG7	12.08745962	4.11E-33
SEC62	12.05248801	6.49E-33
SLAMF1	11.96337434	1.35E-32
ADTRP	11.92656209	2.07E-32
CTGF	11.841469	5.26E-32
FAM92B	11.82118082	7.47E-32
CXCR4	11.8130043	8.73E-32
COMMD3	11.80625684	1.06E-31
CFLAR	11.18576815	1.14E-28
ITGA6	11.16527761	1.23E-28
PHACTR1	11.13129312	1.95E-28
COBLL1	11.07178768	3.32E-28
EIF3E	11.02796492	6.64E-28
VIMP	10.95168	1.49E-27
SARAF	10.93625948	1.84E-27
NMRK1	10.69285766	2.19E-26
BCL2	10.68586223	2.31E-26
SLC44A1	10.53587022	1.16E-25
PHLDA1	10.53569242	1.07E-25
ITM2B	10.47168857	2.31E-25
HBA2	10.45177243	2.68E-25
LSAMP	10.40760324	4.19E-25
SGK1	10.37590675	5.52E-25
IGHV3.7	10.32132114	9.28E-25
IFNGR1	10.3166449	1.02E-24
SBDS	10.2466281	2.29E-24
IGKV3.11	10.21859893	2.34E-24
WNT10A	10.20154151	3.21E-24
LAPTM5	10.01113084	2.22E-23
SEL1L3	9.93276967	4.97E-23
PLPP5	9.921849537	5.78E-23
DNAAF1	9.899873314	6.57E-23
RAB11FIP1	9.876304298	8.62E-23
PCMTD1	9.837540089	1.28E-22
BIRC3	9.818650963	1.44E-22
AC093818.1	9.809233305	1.63E-22
TMEM150A	9.796618256	1.72E-22
LYPD6B	9.781374335	2.01E-22
IGKV1.9	9.767070017	2.29E-22
IGKV1.12	9.764992719	2.47E-22
FAM46C	9.698572357	4.96E-22
FBP1	9.67670271	5.82E-22
POPDC3	9.59185698	1.28E-21
AMPD1	9.496470948	3.29E-21
DUSP1	9.451954724	5.14E-21
SYPL1	9.416520767	7.06E-21
LMBRD1	9.353233466	1.27E-20
RND3	9.26925895	2.63E-20
MARCKS	9.264858019	2.93E-20
PMAIP1	9.122173777	1.05E-19
NR3C1	9.116201308	1.11E-19
HDAC9	9.05522023	1.94E-19
MOXD1	8.993401947	3.29E-19
RPL17	8.966898532	4.47E-19
ZFP36	8.907914304	7.30E-19
CD74	8.899999206	7.98E-19
SULF2	8.882638122	9.00E-19
HBB	8.871496244	1.02E-18
DYNLT1	8.854385672	1.17E-18
GAB1	8.825281628	1.49E-18
RPS14	8.801198031	2.03E-18
BCL11A	8.78698407	2.04E-18
SPAG4	8.761591066	2.67E-18
FAM49A	8.724229789	3.53E-18
BCL2L11	8.700104362	4.52E-18
CADM1	8.585018513	1.22E-17
VWC2	8.499985287	2.35E-17
MEI1	8.485117287	2.86E-17
RSBN1	8.480477892	2.93E-17
CLIC3	8.471964357	2.97E-17
AC016831.7	8.464947212	3.30E-17
GABARAPL1	8.378498469	6.99E-17
TJP1	8.312163212	1.17E-16
RGCC	8.303887159	1.28E-16
GM2A	8.276417007	1.60E-16
HBA1	8.176098882	3.73E-16
PARP15	8.150115514	4.16E-16
RGS13	8.119137489	5.80E-16
TSPAN31	8.11242504	6.25E-16
ALDH2	8.062171312	9.10E-16
HGF	8.06139492	9.41E-16
DAPK1	8.013927115	1.35E-15
OTUD7A	8.011978918	1.31E-15
CTD.3252C9.4	7.97824613	1.83E-15
MCTP2	7.969682345	1.96E-15
KLF3	7.901389432	3.37E-15
RSL24D1	7.889751183	3.83E-15
CDC14B	7.843671325	5.10E-15
RHOH	7.83194376	5.93E-15
BISPR	7.817531503	6.56E-15
FCRLA	7.772805859	9.33E-15
SERINC1	7.739310607	1.22E-14
TNFRSF4	7.738721481	1.19E-14
LGMN	7.737146642	1.20E-14
TSHZ2	7.735434239	1.20E-14
TMEM156	7.718651351	1.35E-14
B4GALT1	7.712347105	1.47E-14
GULP1	7.667380583	2.05E-14
GPR160	7.642672143	2.60E-14
TYRP1	7.63098155	2.67E-14
ASS1	7.591731094	3.70E-14
RASGEF1B	7.559553907	4.64E-14
ZBTB20	7.538764065	5.64E-14
ADGRV1	7.528699271	5.92E-14
PLD4	7.524010948	6.29E-14
F8A1	7.513684523	6.79E-14
RP11.16E12.2	7.508029285	7.17E-14
RP11.1399P15.1	7.479332607	8.39E-14
NTNG1	7.464838268	9.27E-14
BTG1	7.463634836	1.02E-13
CYTIP	7.457915701	1.05E-13
CFL2	7.405833039	1.53E-13
LPAR6	7.400804996	1.55E-13
AC006942.4	7.313948572	2.81E-13
NEB	7.299904678	3.37E-13
H2BFS	7.278800263	3.88E-13
KLF13	7.276352637	4.04E-13
MXI1	7.259353879	4.51E-13
TSPYL1	7.240304368	5.20E-13
TSC22D3	7.225491814	5.85E-13
ST6GAL1	7.222514247	5.91E-13
RAB30	7.209828359	6.51E-13
HIST1H2BK	7.183657893	7.77E-13
CSDE1	7.182102031	8.02E-13
A1BG	7.17881062	8.19E-13
PNOC	7.141930559	1.06E-12
NPB	7.117358748	1.24E-12
S100A6	7.115786534	1.30E-12
CNTN5	7.07890526	1.65E-12
AC010226.4	7.063937509	1.81E-12
RPL5	7.057101777	1.99E-12
PNRC1	7.050752379	2.06E-12
RASD1	7.031388975	2.31E-12
KLF7	6.986193313	3.15E-12
KDM7A	6.979196997	3.30E-12
RPL7	6.969973176	3.70E-12
AC005537.2	6.966499425	3.64E-12
XRCC4	6.929023864	4.79E-12
IGKV3.20	6.917310628	5.01E-12
LINC00200	6.871282782	6.54E-12
IGF1	6.862291136	7.70E-12
UBE2B	6.85573484	8.05E-12
TBXAS1	6.836739503	9.14E-12
CCPG1	6.834868508	9.32E-12
IGHD	6.831703197	9.45E-12
RPL3	6.802958242	1.18E-11
KCNMA1	6.800163576	1.12E-11
CTSW	6.796079406	1.17E-11
MALAT1	6.784031617	1.37E-11
KDM5B	6.768596288	1.45E-11
RPL31	6.765448633	1.52E-11
INSR	6.758178969	1.57E-11
FAM19A5	6.753200878	1.60E-11
CLDN14	6.752660535	1.60E-11
TP53INP1	6.751398254	1.65E-11
ETV5	6.722129264	1.99E-11
GSTA4	6.714246401	2.05E-11
10-Sep	6.709689067	2.17E-11
AC147651.4	6.685399877	2.45E-11
PIM3	6.675105913	2.75E-11
ARSA	6.657636465	3.11E-11
CSF2RB	6.650499616	3.24E-11
BMF	6.631675877	3.64E-11
MRAS	6.607919248	4.07E-11
SOCS3	6.587980126	4.89E-11
TMBIM4	6.487345686	9.68E-11
TNRC6B	6.465792678	1.11E-10
NEK6	6.431864025	1.37E-10
IGHV6.1	6.392999288	1.74E-10
TNFRSF13C	6.39231763	1.76E-10
DST	6.36079665	2.20E-10
BMP8A	6.34751827	2.34E-10
LINC01088	6.327307931	2.70E-10
SCUBE1	6.324729723	2.73E-10
AC078883.3	6.324127673	2.76E-10
IGKV2D.29	6.321068792	2.65E-10
RP11.598F7.3	6.28980386	3.45E-10
CD27	6.263404832	4.05E-10
UBC	6.256271517	4.39E-10
15-Sep	6.251864584	4.44E-10
CISH	6.250941187	4.36E-10
GBP1	6.249546473	4.43E-10
CTSS	6.245392682	4.64E-10
RP11.80I3.1	6.194151516	6.23E-10
RP3.525N10.2	6.190449942	6.46E-10
AC137932.4	6.14908743	8.33E-10
SLC7A5	6.148148446	8.49E-10
IGHV1.18	6.135858334	8.83E-10
RP1.120G22.11	6.132573996	8.85E-10
BIK	6.131635035	9.42E-10
RP11.744D14.2	6.125417389	9.25E-10
RP11.279O9.4	6.120183993	1.01E-09
SMIM1	6.095472907	1.17E-09
ADAM28	6.093913916	1.18E-09
SEL1L	6.086037578	1.25E-09
CPEB1	6.076491547	1.26E-09
EVI2B	6.075292441	1.34E-09
PMEPA1	6.064732645	1.42E-09
CALML4	6.062248462	1.43E-09
FKBP1B	6.055430396	1.43E-09
SCYL2	6.054869063	1.50E-09
MB21D2	6.045805101	1.60E-09
SNX3	6.019402354	1.89E-09
ITIH5	6.006672279	2.00E-09
SLAMF7	5.940651887	3.05E-09
NUS1	5.937477869	3.10E-09
DHRS9	5.934352375	3.11E-09
NAALADL1	5.916833967	3.43E-09
N4BP2L1	5.914796829	3.56E-09
EIF2AK4	5.882371215	4.32E-09
SLC8A1.AS1	5.84064163	5.51E-09
IGKV1.39	5.80451523	6.66E-09
CDKN1C	5.782679751	7.81E-09
HBP1	5.779315536	7.99E-09
CHP1	5.735730225	1.03E-08
FAM60A	5.728025273	1.08E-08
SLC7A7	5.717375252	1.14E-08
PLEKHF2	5.714467661	1.16E-08
CD38	5.686883174	1.38E-08
RBP1	5.680728232	1.36E-08
NRSN2.AS1	5.680200912	1.41E-08
ERN1	5.67543969	1.46E-08
EVI5	5.653317034	1.66E-08
ATF5	5.6401927	1.79E-08
HIST1H4H	5.637612175	1.83E-08
CYP4F35P	5.62515838	1.94E-08
RGS1	5.619294438	2.02E-08
PRKG1	5.616746702	2.04E-08
RP11.203J24.8	5.604002391	2.20E-08
SNX9	5.592273793	2.36E-08
C15orf65	5.58306059	2.48E-08
KLHL5	5.582413402	2.50E-08
DMXL1	5.568789441	2.71E-08
JSRP1	5.542463681	3.14E-08
P3H2	5.538143458	3.12E-08
MAPK10	5.537183994	3.20E-08
BEX2	5.50931459	3.80E-08
MIXL1	5.49153205	4.19E-08
RTN4	5.472383983	4.68E-08
ESR2	5.460008772	4.88E-08
IGLV6.57	5.439816665	5.57E-08
ALG2	5.430478846	5.91E-08
RORA	5.425428921	6.05E-08
CALCOCO1	5.408253999	6.68E-08
COLCA2	5.394282432	7.14E-08
PLEKHO1	5.393024912	7.23E-08
CD4	5.37531576	7.73E-08
PQLC3	5.347688708	9.33E-08
TSPO	5.338339103	9.85E-08
FGF5	5.322757956	1.03E-07
TAGAP	5.321965233	1.07E-07
PTGS2	5.317842208	1.09E-07
SHC2	5.298733369	1.18E-07
ADAMTSL1	5.289734914	1.24E-07
IZUMO4	5.289182606	1.29E-07
TAF7	5.283040925	1.33E-07
C9orf72	5.279817755	1.35E-07
SETBP1	5.27935247	1.35E-07
KLKB1	5.261459657	1.44E-07
LMO4	5.247621805	1.61E-07
BCAR3	5.246040653	1.61E-07
S100A8	5.231249923	1.74E-07
FUT8	5.225400224	1.81E-07
ADAM19	5.219985384	1.87E-07
FNDC3A	5.216460774	1.90E-07
RP3.460G2.2	5.214987598	1.92E-07
CYSLTR1	5.207301122	2.00E-07
CYHR1	5.197720183	2.11E-07
RP11.768G7.2	5.185430954	2.20E-07
RP5.1085F17.3	5.148971465	2.72E-07
CCDC187	5.146991467	2.67E-07
DGKQ	5.139643917	2.79E-07
MFAP3L	5.136242037	2.90E-07
LAMP2	5.135048043	2.94E-07
TLK1	5.132015986	2.98E-07
MLF1	5.10929322	3.35E-07
MAN1A1	5.108373106	3.38E-07
TTYH1	5.085485624	3.70E-07
PELI1	5.084076472	3.85E-07
RP5.1068E13.7	5.050471832	4.57E-07
TMEM243	5.044932322	4.72E-07
TMEM220	5.042712937	4.74E-07
RP11.547D24.3	5.041138369	4.67E-07
SMARCA2	5.031375365	5.05E-07
RP11.258F1.1	5.025425608	5.16E-07
ACOXL	5.017927561	5.41E-07
RP11.553L6.5	5.004451049	5.78E-07
HSD17B11	4.992825573	6.18E-07
RP13.317D12.3	4.992694633	6.01E-07
SLC6A9	4.972362025	6.82E-07
SLC9A3R2	4.96806714	6.98E-07
SNAP25	4.952340986	7.39E-07
CTD.2384A14.1	4.95010329	7.64E-07
CDHR3	4.947866259	7.70E-07
ADGRG6	4.943942301	7.83E-07
CD164	4.943531224	7.96E-07
SDC2	4.938222549	7.95E-07
LAPTM4B	4.932720905	8.37E-07
DEPTOR	4.927774596	8.60E-07
RP11.384F7.2	4.925080898	8.71E-07
BRS3	4.9169116	8.98E-07
NAALADL2	4.910019681	9.30E-07
CCNI2	4.909487191	9.34E-07
ST6GALNAC6	4.899939474	9.90E-07
LTB	4.865175049	1.17E-06
CYBB	4.864522413	1.17E-06
WTAP	4.85947957	1.22E-06
CEBPB	4.857703706	1.23E-06
RP11.490M8.1	4.856939771	1.20E-06
IGKV1D.43	4.852240294	1.23E-06
IGKV1.13	4.846727608	1.29E-06
RPL35A	4.838228027	1.36E-06
CYB561D2.1	4.826955127	1.43E-06
CCL4	4.809496922	1.56E-06
CTTN	4.806386084	1.58E-06
AC058791.1	4.800178446	1.63E-06
ACSL6	4.795641446	1.63E-06
SAMSN1	4.787666739	1.74E-06
FNBP1	4.742974136	2.17E-06
RPL26	4.740078955	2.21E-06
UBE2J1	4.739977365	2.21E-06
CNN3	4.738441316	2.21E-06
C5orf56	4.736622942	2.24E-06
MTUS1	4.729000602	2.32E-06
PAM	4.723407556	2.39E-06
ECHDC2	4.722851757	2.38E-06
C3orf70	4.717931217	2.44E-06
NAALADL2.AS2	4.717897694	2.44E-06
RP11.299P2.2	4.712761285	2.47E-06
LINC00886	4.703147478	2.62E-06
CRELD1	4.695268327	2.74E-06
SECTM1	4.689384276	2.78E-06
DLEU7	4.683811949	2.84E-06
STX11	4.682570291	2.91E-06
TNFRSF18	4.670539493	3.08E-06
TMEFF2	4.652673459	3.33E-06
S1PR4	4.640262118	3.57E-06
RP11.127B20.3	4.635834881	3.64E-06
SLC35D2	4.634548949	3.65E-06
EZR	4.630827788	3.75E-06
IGHV3.23	4.628031472	3.77E-06
RP11.693J15.5	4.620206836	3.94E-06
GRM8	4.6181484	3.96E-06
RAPH1	4.610043593	4.12E-06
NIPAL4	4.609815354	4.11E-06
RP11.554E23.4	4.605057152	4.15E-06
LINC01023	4.594710432	4.45E-06
GLTSCR2	4.589495441	4.57E-06
RP11.565A3.2	4.581919029	4.66E-06
EPHA6	4.579302982	4.77E-06
TTC28	4.578248845	4.80E-06
CASP3	4.573305254	4.93E-06
PSG4	4.565764454	5.01E-06
AAED1	4.561566484	5.21E-06
ASAH1	4.5615517	5.22E-06
IGKV1OR.2	4.560914881	5.17E-06
RP11.36B15.1	4.537081199	5.74E-06
NFIL3	4.533151254	5.96E-06
RPL21	4.52913427	6.10E-06
CTBS	4.51847631	6.38E-06
PLA2G4C	4.509805987	6.61E-06
SCARB2	4.502149445	6.89E-06
EID3	4.502032711	6.86E-06
MKX	4.497894636	7.01E-06
MANEA	4.490529944	7.28E-06
FAM214A	4.486159374	7.43E-06
PCDH11X	4.47528617	7.67E-06
THSD7A	4.473621745	7.81E-06
KIAA1614.AS1	4.465795714	8.02E-06
SDCBP	4.463834607	8.24E-06
PDK1	4.460468759	8.38E-06
C1QB	4.444620197	8.96E-06
ICAM1	4.441828939	9.13E-06
CSGALNACT1	4.434127563	9.45E-06
SOWAHC	4.432280166	9.50E-06
TMEM132D	4.431031816	9.57E-06
ETV6	4.422317188	1.00E-05
CRIM1	4.418737038	1.01E-05
BANK1	4.417237912	1.02E-05
IGKV1OR2.1	4.3980028	1.10E-05
IGHV1.2	4.395685948	1.12E-05
RNF13	4.394546852	1.14E-05
AC016710.1	4.393009303	1.12E-05
TRIB2	4.385288808	1.18E-05
IGHV3.48	4.376843756	1.22E-05
CDC42EP3	4.375732663	1.23E-05
MCL1	4.366014657	1.29E-05
PSAP	4.362640149	1.31E-05
RUFY4	4.341457283	1.44E-05
DENND6A.AS1	4.33625976	1.46E-05
HMGA1P4	4.327298267	1.54E-05
CCL18	4.319847753	1.57E-05
TSPAN6	4.31212124	1.65E-05
PHLPP2	4.310038899	1.66E-05
GSTM3	4.303598296	1.71E-05
NEU1	4.303596335	1.72E-05
UBE2W	4.303489809	1.71E-05
RPS6KA2	4.287566844	1.83E-05
ESRRG	4.280806633	1.89E-05
TCN2	4.276791603	1.93E-05
NES	4.274189737	1.95E-05
SNHG8	4.272255762	1.98E-05
AC012358.8	4.267618113	2.00E-05
PRSS21	4.265557028	2.00E-05
RBMS3	4.262443046	2.04E-05
AF129408.17	4.254489456	2.11E-05
PCDHGA10	4.252552418	2.14E-05
PPP3CA	4.248445494	2.19E-05
FCGRT	4.242098144	2.26E-05
4-Sep	4.241238526	2.25E-05
C16orf54	4.238886495	2.29E-05
NR3C2	4.236118685	2.28E-05
BNIP3	4.234698786	2.33E-05
EPHX2	4.230979578	2.37E-05
RP13.494C23.1	4.221009026	2.44E-05
MLLT3	4.219764557	2.49E-05
PORCN	4.218200312	2.51E-05
CCDC85A	4.215679007	2.52E-05
CTA.29F11.1	4.208918098	2.62E-05
TBX22	4.204591824	2.63E-05
IGLV2.8	4.198013152	2.72E-05
ZDHHC14	4.197556859	2.75E-05
EEF2	4.197283157	2.76E-05
SIGLEC10	4.18858421	2.82E-05
C1orf145	4.186485851	2.85E-05
IL5RA	4.181892654	2.94E-05
AL122127.25	4.173627292	3.05E-05
ERICH1	4.16800839	3.13E-05
ADRB2	4.162161688	3.20E-05
GLIPR1	4.158105802	3.27E-05
IGLV3.25	4.157220611	3.24E-05
LINC00571	4.156797537	3.24E-05
CLDN3	4.153566938	3.31E-05
RCN3	4.147412658	3.42E-05
NKIRAS1	4.140385197	3.53E-05
TXK	4.139960091	3.52E-05
SPINK13	4.139252881	3.53E-05
B3GAT2	4.137029045	3.58E-05
BEND7	4.135989453	3.57E-05
RP11.283G6.6	4.132298789	3.61E-05
HCAR2	4.129474457	3.65E-05
GDF6	4.122658701	3.76E-05
CTA.293F17.1	4.113930512	3.95E-05
COLCA1	4.107700781	4.06E-05
ERBB4	4.10763732	4.04E-05
ASB15	4.107417341	4.06E-05
IGHV2.5	4.105038343	4.10E-05
IGHV3.20	4.102533364	4.10E-05
NTRK2	4.099290072	4.21E-05
PDE8B	4.092090051	4.29E-05
NDFIP1	4.063435207	4.92E-05
PDE4B	4.06096832	4.97E-05
CYTL1	4.054900543	5.07E-05
IGLV1.51	4.044841733	5.26E-05
LRP2BP	4.043345403	5.35E-05
RP11.105C19.1	4.042274566	5.31E-05
SMDT1	4.036182412	5.53E-05
ZCCHC6	4.033477003	5.58E-05
CH17.212P11.4	4.030867474	5.58E-05
RASSF8	4.029676712	5.66E-05
ERICH6.AS1	4.028055192	5.71E-05
AC009501.4	4.017586985	5.90E-05
RP5.933B4.1	4.014974991	5.98E-05
RP11.268J15.5	4.01401153	5.99E-05
OSTM1	4.01228587	6.11E-05
TCAF2	4.011611878	6.12E-05
SNN	4.000548534	6.41E-05
CLSTN2.AS1	3.997952468	6.42E-05
IGLV1.44	3.99631771	6.46E-05
MPO	3.995810334	6.47E-05
STK17A	3.992186633	6.65E-05
ANKRD18A	3.99098764	6.60E-05
C5orf28	3.983575286	6.89E-05
CTC.529I10.2	3.974473367	7.09E-05
DLL4	3.9737835	7.10E-05
MEF2C.AS1	3.973082421	7.20E-05
LAPTM4A	3.972451557	7.23E-05
PPP1R26	3.971652312	7.20E-05
ARHGAP8	3.968747598	7.28E-05
ADHFE1	3.965401459	7.41E-05
AC023590.1	3.962571992	7.52E-05
RUNX1	3.960043346	7.61E-05
RP11.545I5.3	3.945455726	8.04E-05
GPRASP2	3.943373531	8.10E-05
SERP1	3.942749052	8.18E-05
RP5.1031D4.2	3.939389997	8.20E-05
AC007131.2	3.938567662	8.23E-05
RBMS1	3.936889121	8.38E-05
HIVEP1	3.935538793	8.41E-05
CDC42SE2	3.935519694	8.43E-05
HECA	3.934163323	8.47E-05
RP11.351A11.1	3.921597196	8.83E-05
FAM65C	3.916679641	9.08E-05
RP11.81H14.2	3.91588768	9.14E-05
ABRACL	3.915420347	9.16E-05
TMEM52B	3.901107562	9.71E-05
ARRDC3	3.900255646	9.75E-05
S1PR2	3.891365297	0.000101022
PLEKHA1	3.88286417	0.000104296
SV2C	3.882311899	0.000104843
ENPP5	3.879804268	0.000105182
RP11.96B5.3	3.877636447	0.000106668
AC002117.1	3.876628247	0.000107316
RP11.108P20.4	3.875119684	0.000106916
PRICKLE3	3.86572272	0.000111609
BAZ2B	3.857848132	0.000115963
C2orf76	3.853760458	0.000117871
ST3GAL6	3.853016942	0.000118301
BACH1.AS1	3.846201914	0.000120339
CHAC1	3.843216601	0.000122774
CTSF	3.838766473	0.000125318
BLNK	3.831969831	0.000128799
IGHV3.21	3.830996432	0.000128867
NUPR1	3.825837595	0.000130728
KHDRBS2	3.824775935	0.000132009
AC092159.2	3.821420552	0.000133091
CTD.2240J17.1	3.820868718	0.000133389
TNFAIP8	3.820498083	0.000134994
RP11.866E20.3	3.810721162	0.000138981
CBWD3	3.803686282	0.000144372
CCDC144A	3.80348987	0.000144544
EFNA5	3.800694156	0.000145826
NFIB	3.799287114	0.000146604
TGIF2LX	3.797324064	0.000147426
RP11.367G18.1	3.791620248	0.000150767
LINC00463	3.783549745	0.000155487
RANBP3L	3.783300626	0.000155218
RP5.1092A3.4	3.780222055	0.000158429
RP11.332K15.1	3.777433589	0.000159337
S1PR1	3.77556986	0.000160047
LEKR1	3.767294864	0.000166788
DEFA3	3.7664445	0.000166873
RP11.582J16.4	3.765007326	0.000167026
CTB.75G16.3	3.763913265	0.000167699
AP000295.9	3.759576363	0.000170691
RNF11	3.754246622	0.000176025
AC093673.5	3.749636234	0.000179214
NAMPT	3.747389962	0.00018098
MBNL2	3.744278408	0.000183131
DTWD1	3.741718758	0.000184964
BACH1	3.737485126	0.00018815
CTD.3074O7.5	3.731421381	0.000192652
IGLV2.23	3.725249575	0.000196163
ZFAND1	3.724365192	0.000198199
DDX60L	3.717489667	0.000202614
ELF1	3.715399854	0.000205286
P4HA2	3.713707416	0.000206615
DMP1	3.712971809	0.000206472
SMAP2	3.712499528	0.000207588
HS3ST1	3.708349204	0.000210472
RP11.744I24.3	3.706902257	0.000210382
SLC8A1	3.698875773	0.000218921
MRLN	3.698545511	0.000217425
EEF1A1	3.690269829	0.000226987
DNMBP.AS1	3.68889972	0.000225829
PLD1	3.68580086	0.000230031
BAMBI	3.685152768	0.000230989
MDM4	3.684359024	0.000231965
IGLV1.40	3.682061404	0.000233666
SKIL	3.679393811	0.000236458
GTDC1	3.67651142	0.0002387
NLGN4X	3.675064683	0.000240029
RP11.475O6.1	3.674885763	0.000239787
GATSL3	3.660319838	0.000253902
GBP5	3.655855905	0.000258901
FBXO18	3.651637835	0.000263468
PIAS1	3.650495825	0.000264628
KIAA1217	3.648311748	0.000266947
AC074391.1	3.646923021	0.00026608
AP000462.3	3.645706744	0.000267341
FERMT2	3.645637942	0.000269588
ARID1B	3.643691418	0.000271637
PCDHGA7	3.63749842	0.000275998
RP11.305L7.7	3.635215833	0.000278452
FAAH2	3.634368513	0.000281708
RP11.799N11.1	3.633782535	0.000280003
RP11.358M14.2	3.63100993	0.000283027
RP11.158M2.3	3.630413357	0.000283681
TPPP	3.629647986	0.000284439
VAMP5	3.627408546	0.000289458
VPS13A	3.625844864	0.000291138
LINC01422	3.625641237	0.000288969
RP11.932O9.8	3.625233522	0.000289425
ISCU	3.62121174	0.000296495
S100A9	3.620982294	0.000296276
DLGAP4	3.6187734	0.000298932
AEBP1	3.61655211	0.000300686
LINC01580	3.611796941	0.000304835
NCRNA00250	3.60896048	0.000308185
MAT2B	3.60506984	0.000315432
EPB41L4A.AS1	3.60145937	0.000319808
CAHM	3.596331598	0.000325677
PDE3A	3.594380225	0.000327181
PHKG1	3.592995114	0.000330159
IGHV5.51	3.588835162	0.000334273
VSTM4	3.584604534	0.000338531
FOLR2	3.579111189	0.00034579
LINC00960	3.573650062	0.000354545
RYBP	3.559079598	0.000375899
HIST2H2AA4	3.558750124	0.000376381
JUN	3.557880218	0.000377956
AP1S2	3.555822557	0.000380618
CTC.235G5.3	3.55538334	0.000378309
LINC00871	3.552325423	0.000383723
NIM1K	3.551215625	0.000384346
PPP1R16B	3.547751127	0.00039089
MLIP	3.543600465	0.00039656
ZHX2	3.541349708	0.000401705
CXCL2	3.540287571	0.000400609
IGKV1.8	3.534590343	0.000410329
AC010761.13	3.532291373	0.000412913
FRMD3	3.531312365	0.000414443
BNC2	3.530906878	0.000415947
AC100830.5	3.528924534	0.000418198
LINC00958	3.525361226	0.000426298
CSNK1G3	3.523592266	0.000429945
ENO4	3.516397066	0.000438425
STAP1	3.515764625	0.000442303
TULP2	3.512940355	0.000444728
NAPSA	3.510892682	0.000448099
CLIC2	3.508990259	0.000454162
RP11.317G6.1	3.505736997	0.000456769
IGKV5.2	3.5002199	0.000467998
GPR162	3.498916348	0.000469702
CHRNA10	3.497645739	0.000470414
AC008074.4	3.496770747	0.000471958
PRKD3	3.496755752	0.000475494
ANKRD37	3.494395516	0.000479594
LYZ	3.488440491	0.000489369
LINC00880	3.486194979	0.000491404
GBP2	3.485852209	0.000494448
NCOA7	3.485011324	0.000496594
RP11.568J23.4	3.483409221	0.000496141
AC093159.1	3.481820112	0.000500266
RP11.354P11.8	3.468965978	0.000523577
CTC.308K20.2	3.460559337	0.000540105
MMRN2	3.457867779	0.000546333
FAM71F1	3.455599243	0.000550222
MFN1	3.452264624	0.000560798
C2orf40	3.448960702	0.00056392
TBL1XR1	3.44747938	0.000571013
HSD17B3	3.445881431	0.000571048
FBXW7	3.43866283	0.000589943
RP5.1042K10.10	3.436907175	0.000592042
NEURL4	3.434996226	0.000596138
RP11.91I20.3	3.431126294	0.000602308
RP11.305P22.9	3.428213359	0.000608805
CD86	3.419876631	0.000631698
PCDH18	3.418595607	0.000631232
C17orf50	3.417996773	0.000632109
RPS23	3.41173719	0.000652331
RP11.294N21.3	3.407690633	0.000656455
AC079630.4	3.406132852	0.000663196
RP11.60A8.1	3.405488235	0.00066177
RP3.403A15.5	3.403885201	0.000665664
TMEM8B	3.401128538	0.000676713
ERBB2IP	3.399763102	0.000680051
WDR27	3.398827214	0.000682126
MAK16	3.397432011	0.000685409
DNAJC16	3.397394257	0.000685727
DNTT	3.395559029	0.000686231
IL13RA1	3.387575217	0.000710704
IGHV3.72	3.386719077	0.000709581
TCEAL7	3.385521725	0.000711811
PGM5P2	3.380463785	0.000725034
LMO2	3.379321324	0.000728053
EPB41L4B	3.379208855	0.000732254
IKBKE	3.374691619	0.000744742
CTD.2521M24.6	3.373816547	0.00074276
RGS2	3.373450757	0.000748454
RP11.51J9.5	3.372179451	0.000751818
TNS3	3.370814704	0.000755318
R3HDM2	3.36175433	0.000780607
FAM84B	3.35886972	0.000788232
FBXO10	3.357778608	0.000791265
IL10RA	3.357314136	0.000792978
BTN3A1	3.356948881	0.000794313
RP11.294J22.6	3.356024556	0.000796964
RP11.538I12.3	3.354480654	0.000796634
RAPGEF1	3.352997896	0.000805473
NOXRED1	3.346431015	0.000820114
RP11.93G5.1	3.343642497	0.000831097
ST8SIA6.AS1	3.343092341	0.000833961
ARIH1	3.336056907	0.000856575
IGHV3.53	3.335695351	0.000855578
NOX4	3.334360825	0.000856527
RGPD8	3.330819665	0.000867491
AC104699.1	3.326918914	0.000884808
AC005786.7	3.326246853	0.000881841
CTD.2515A14.1	3.321309208	0.000899159
APH1B	3.318268491	0.000912817
BICD1	3.311253839	0.000935835
LINC00865	3.309076755	0.000942298
SP6	3.308670046	0.000939075
RP5.965G21.6	3.308384467	0.000940033
KCNA7	3.306588577	0.00094589
AC079630.2	3.301840478	0.000963881
RP11.276H1.3	3.298603383	0.000973385
AF127936.3	3.296369911	0.00098638
ZNF285	3.295644783	0.000983635
MYO15A	3.294398094	0.000991588
RP11.474N24.6	3.291091877	0.000999739
RASSF4	3.284403842	0.00102682
SERPINF1	3.284174919	0.00102459
FCER2	3.280475312	0.001043542
RP11.462B18.2	3.280391155	0.00103819
PSEN2	3.277580728	0.00105479
RP11.157P1.4	3.276855947	0.001051506
SNAP23	3.276820747	0.001057664
CBWD5	3.273469505	0.001070362
RP11.464F9.22	3.273384134	0.001064502
RP11.554F20.1	3.2707509	0.001074457
PCAT6	3.269719004	0.0010844
PLK2	3.265118853	0.001100932
C4orf3	3.261597505	0.001116287
RP4.536B24.3	3.261200638	0.001112028
AC079354.5	3.260735121	0.001113116
RP11.227G15.8	3.254042036	0.001139663
RP5.1011O1.2	3.250726922	0.001153028
CTC.482H14.5	3.248855298	0.001162133
ARHGAP42	3.245126797	0.001181266
TC2N	3.242472666	0.001186935
AP000770.1	3.237407373	0.001208197
PIK3CA	3.236738738	0.001217446
RGPD3	3.234043186	0.001222512
LRMP	3.232103095	0.001237509
ZFPM2	3.226914386	0.001253364
PPP4R1.AS1	3.223770469	0.001267198
RP6.102O10.1	3.22228978	0.001273762
FUT5	3.215350252	0.001304946
HGD	3.214208701	0.001310143
HNRNPCL1	3.212525967	0.001317838
TSPO2	3.212218176	0.00131925
RNF122	3.208530661	0.001342735
DDX53	3.204512569	0.001355059
CTB.25B13.9	3.203873499	0.001361293
PTHLH	3.1984127	0.001391949
MIOS	3.194807724	0.001408656
TMEM123	3.193477849	0.001415577
C2orf88	3.193194078	0.001416683
TMEM220.AS1	3.19100621	0.001423172
NKAIN1	3.184404836	0.001452767
ITPRIP	3.182385501	0.001470029
GNB3	3.181935772	0.001472034
LYSMD4	3.178179565	0.001491547
TBC1D9	3.176602279	0.001500161
TRIM7	3.176511867	0.001492865
SKIDA1	3.175273818	0.001499554
RP11.886P16.6	3.174180213	0.001504904
MCPH1	3.168789783	0.001540342
AC007880.1	3.166816993	0.001543512
AP003774.1	3.161561656	0.001578277
SERPINB9	3.161369059	0.001579098
RP11.182J1.1	3.159512207	0.001582713
RP11.1060J15.4	3.1587455	0.001592938
LINC00461	3.158040113	0.001590723
PCGF5	3.157496274	0.001601833
CLIC4	3.156100403	0.001609308
RP11.22C11.2	3.154937452	0.001607728
PLA2G2D	3.153517028	0.001621186
GLIPR1L2	3.144903307	0.001669097
RP11.244H3.4	3.144643395	0.001667658
UBOX5	3.14142737	0.001690038
SFT2D1	3.141248982	0.001693236
RP11.333A23.4	3.140669399	0.001693925
RP11.141M1.3	3.139582995	0.001694372
DNAJB13	3.137943713	0.001703872
RP5.1107A17.3	3.136384204	0.001712955
AIRN	3.136269931	0.001713622
RP11.993B23.3	3.135767135	0.001718155
GAL3ST1	3.134591748	0.00172345
CALB2	3.134144702	0.001726076
RP11.136K7.2	3.133411208	0.001730394
PTPN3	3.13232309	0.001743837
LINC00924	3.131988819	0.001739485
RASAL2.AS1	3.131966058	0.00173893
ZSCAN2	3.131906966	0.001747581
ANKRD53	3.131167494	0.001749996
MFSD4	3.130062729	0.001751717
ALG14	3.130018516	0.001758771
RPS12	3.12854503	0.001769859
IL21R	3.126503925	0.001771543
FOXN3	3.126261045	0.001781808
ECT2L	3.1195672	0.00181377
PLD3	3.115880933	0.001845479
CTD.2311B13.1	3.115198561	0.001840838
MGAT4A	3.112055585	0.001868267
FAXDC2	3.108761682	0.001886397
AC015969.3	3.10757842	0.001891369
RP11.561O23.8	3.10642309	0.001897215
RP11.238F2.1	3.1059988	0.001899055
RP11.348N5.9	3.100700943	0.001935979
RP11.138H8.2	3.099547254	0.001940885
HOMER2	3.095585218	0.001976003
AC104532.2	3.095573678	0.001967068
GSTM5	3.095359731	0.001968487
ORMDL3	3.094756753	0.001981871
RP11.509J21.4	3.094176702	0.00197635
RP11.215P8.4	3.092345657	0.001988576
GRIK1.AS1	3.09193031	0.001991359
XACT	3.088496177	0.002014508
RWDD1	3.0879476	0.00202789
TMEM45B	3.086880997	0.00202548
SH3TC1	3.086573407	0.002035413
IGLV2.11	3.083170141	0.002056403
MAGEB16	3.083108037	0.002052081
AC009299.3	3.082655295	0.002062617
GNG8	3.082222176	0.002057437
CCDC190	3.0806397	0.002068397
DLC1	3.078924858	0.002089478
CSF3R	3.076274428	0.002098908
TNIP1	3.075586418	0.002113463
MYC	3.075510815	0.002113804
LINC00900	3.074577485	0.00211088
KCNMB2	3.073136764	0.002130061
RP11.669C19.1	3.072895573	0.002122807
RP11.26J3.4	3.072679037	0.002124347
RP11.33H15.1	3.072551368	0.002125256
CHD7	3.072064214	0.002138295
BBS9	3.069961648	0.002153069
ADGRL2	3.068694929	0.002162148
SLCO1A2	3.066323949	0.002173104
HCG17	3.065991907	0.002176052
PCDHGA2	3.06561157	0.002178895
SLC26A7	3.063488753	0.002190664
IKZF2	3.062904416	0.002199464
PON1	3.0606159	0.00221178
TNFAIP3	3.054184424	0.002269746
AL049794.1	3.053825071	0.002262439
LILRB5	3.051122279	0.002282895
ZFP36L2	3.04827072	0.002314612
FGF2	3.047846331	0.002316342
CLNK	3.047283083	0.002312798
ALKBH5	3.038881898	0.002388101
RP1.45I4.3	3.037240893	0.002399301
SVEP1	3.036403901	0.002397298
COX8C	3.035393129	0.002405344
PXDN	3.031863756	0.002433633
RP11.501E14.1	3.031040838	0.002440272
RP11.290H9.5	3.029977296	0.002448878
WDR45	3.029119296	0.00246676
RBM44	3.026416791	0.002480863
C4orf26	3.024558059	0.002499202
TYMP	3.023032459	0.00251657
C20orf195	3.019224117	0.002537641
TENM1	3.018149937	0.002547407
DSG3	3.017688224	0.002550347
RP11.373N22.3	3.017461784	0.002553899
USP40	3.016548114	0.002568628
USHBP1	3.011528892	0.002602637
RP11.422J15.1	3.011022929	0.002606976
LINC00351	3.009286576	0.002621916
RP4.585I14.3	3.008793196	0.002626175
TCTE1	3.00874538	0.002628632
SEC63	3.003894069	0.002680465
SLC22A9	2.999044324	0.002711646
ANKRD33B	2.996435305	0.002743337
DDIT4L	2.996205916	0.002737004
OS9	2.996194406	0.002748959
RPS4X	2.995433944	0.0027574
AC241377.2	2.994700469	0.002750542
RP11.436D23.1	2.992341681	0.002771876
LINC00412	2.992190563	0.002773248
SERTAD3	2.985190643	0.002848742
RNF207	2.980331504	0.002893462
CTD.2349P21.12	2.976118407	0.00292275
FRMD6	2.975083857	0.002943645
RP11.511B23.1	2.96785493	0.003002447
RP11.305O4.3	2.965925636	0.003021337
ZXDA	2.965795858	0.003030122
TMC3	2.96564429	0.003024101
RWDD2A	2.965643499	0.003036157
KCNJ2.AS1	2.965260763	0.003027872
C5orf67	2.963246592	0.003047748
ZNF582.AS1	2.962986507	0.003050323
RNASET2	2.962460847	0.003068506
LLNLR.284B4.2	2.960471284	0.003076052
RP13.870H17.3	2.959991999	0.003080116
FZD6	2.959981898	0.003091796
RP11.574K11.29	2.959032564	0.003092312
AC009411.1	2.959011735	0.003089927
STAR	2.956998745	0.003110162
ZCCHC12	2.955824818	0.003123165
LINC00629	2.953194271	0.003148736
IGKV1.27	2.952714505	0.003156879
SHISA2	2.950271455	0.003189595
RP11.722E23.2	2.948477015	0.00319717
CCDC71	2.947793109	0.003215823
ABI3BP	2.944694551	0.003247686
YES1	2.943627064	0.00326059
RP11.125O18.1	2.941975491	0.003265654
BCL6	2.938703285	0.003305221
MYF6	2.93712879	0.003328428
RP11.536I6.2	2.936414154	0.003324129
CAV2	2.935440957	0.003347464
DNM3OS	2.934237609	0.00334752
AMD1	2.93223628	0.003382406
TP53I11	2.929468954	0.003411469
XX.FW83128A1.2	2.929338787	0.003400716
CTD.2509G16.2	2.928772439	0.003406915
AC002451.3	2.926749896	0.003429138
TBC1D29	2.926334689	0.003433716
FDCSP	2.923617045	0.003463821
RP11.353K11.1	2.922818616	0.003472711
ATP9A	2.920569687	0.003497864
ZNF461	2.920417973	0.003504703
RP11.105N14.1	2.920351671	0.00351146
FAM222A.AS1	2.918791624	0.003519505
GSTM2	2.918207678	0.003536555
IGKV3OR2.268	2.917215137	0.00353569
BRSK1	2.915884205	0.003564631
PCDH15	2.91568008	0.003553124
AC009480.3	2.913893857	0.003580769
ARSD	2.910410744	0.003624286
RP11.421L21.2	2.907589893	0.003651911
DCDC2B	2.902909465	0.003700725
FOSB	2.901589683	0.003731064
GALNT2	2.899731785	0.003752757
FNBP1L	2.897346249	0.003769852
EEF1D	2.896865304	0.003790486
COL19A1	2.895863552	0.003791332
S100Z	2.892674263	0.003833418
SLC16A11	2.891817832	0.003845322
RP11.513G19.1	2.890211274	0.003854013
LRRC4C	2.886641674	0.003907608
LINC01396	2.883341824	0.003939041
C9orf84	2.880601256	0.003973436
PGLYRP2	2.880483035	0.003979122
TGFBR3L	2.877078057	0.004030874
CTD.3035K23.6	2.877054971	0.004018347
AC005082.12	2.873853068	0.004069823
DUSP26	2.873451986	0.004077609
RP11.366L5.1	2.871415462	0.004090717
FLJ41941	2.87023641	0.004105996
CYP17A1	2.87021304	0.0041063
VIL1	2.868912284	0.004123217
GPR155	2.868069861	0.004148428
POU5F1B	2.867897058	0.004144837
RP11.304M2.5	2.866218232	0.004161426
CTB.179K24.3	2.865073946	0.004175829
NCOA3	2.864950274	0.004190418
SLC25A6	2.86482942	0.004194295
CHGB	2.863630388	0.00420264
KCNJ3	2.863197378	0.004211864
CD163	2.859419683	0.004248606
ZNF169	2.859176773	0.004264116
RP11.557N21.1	2.858908452	0.004255455
CD1D	2.855118141	0.004319798
MEF2C	2.854547495	0.004330097
SIK1	2.853987702	0.004336895
SESN1	2.853247761	0.004346266
RP5.1139I1.1	2.851090571	0.004361462
PTGER4	2.850866622	0.004376555
RP11.166O4.6	2.850125975	0.004387317
NBPF9	2.848702268	0.004406703
LRRC17	2.848205345	0.004401185
DUOX2	2.845646915	0.004436683
SSR3	2.842552236	0.004497079
NHSL1	2.842368777	0.004494261
VCPKMT	2.832954978	0.004631765
RAB9A	2.832873941	0.0046335
FAM69A	2.831785737	0.004648914
LANCL1.AS1	2.831507679	0.004637586
PFDN5	2.831360564	0.004657084
DTD2	2.827903792	0.004705112
LINC00403	2.824673185	0.004737619
DANT2	2.824106794	0.004749188
RP11.9N20.3	2.822416181	0.004771081
PFKFB3	2.822052231	0.004788703
FLJ31356	2.82148556	0.00478494
ANKRD12	2.817316871	0.004864236
CTD.2008A1.3	2.817088659	0.004850914
RP11.210L7.3	2.81504415	0.004893212
WWC3.AS1	2.81331524	0.004908188
RP1.232L24.3	2.813309745	0.004909681
RP11.65I12.1	2.810350084	0.004967397
RP11.276H19.2	2.80977083	0.00497324
ANKRD44	2.808775377	0.004993395
RAPGEF3	2.808577039	0.004993614
FAM85B	2.807965791	0.004991099
RP11.413H22.2	2.8050937	0.005050172
RP5.981O7.2	2.800134698	0.005113078
EBF1	2.797156282	0.005160435
TBC1D25	2.796843124	0.005180382
RP11.164H13.1	2.796298513	0.005174147
LINC00243	2.795919612	0.005180215
TMEM147.AS1	2.794097998	0.005226033
KBTBD8	2.788850816	0.005310315
RP11.304L19.11	2.78866939	0.005300276
PHYKPL	2.788277045	0.005320903
RP11.313D6.3	2.788223929	0.005304847
RP11.69I8.3	2.786903482	0.005333259
RP5.828H9.1	2.786546352	0.005332372
REEP6	2.784977501	0.005375151
CTD.2245E15.3	2.782402191	0.005400923
VLDLR.AS1	2.782353838	0.005401727
MS4A7	2.781986096	0.005413973
ADGRD2	2.779968939	0.005441542
CTB.47B11.3	2.777847492	0.00549215
RP11.70L8.4	2.777703216	0.005479613
FGD2	2.77333202	0.005569833
FAM47E	2.773144193	0.005568721
GH1	2.772038744	0.005591405
LY86	2.768733844	0.005647863
LA16c.385E7.1	2.768618051	0.005634696
SMIM10L2A	2.768097778	0.005643695
PON3	2.767033593	0.005662144
IGHV3.49	2.764443892	0.005717421
RP11.46F15.2	2.76435196	0.005716573
AC009276.4	2.760885399	0.005769799
NYAP2	2.760020225	0.005787861
RP11.188P20.3	2.759536439	0.00579694
AMER2	2.758342096	0.005814869
HCN1	2.756285878	0.005851539
CDNF	2.754328674	0.005902941
MTSS1	2.752273435	0.005937755
RP11.452L6.1	2.751508251	0.005945559
ARL14EP	2.751140625	0.005961948
SCGB3A2	2.748979535	0.005983532
CLDN23	2.747754649	0.006005921
RP11.622J8.1	2.746883829	0.006037391
RP11.495P10.3	2.746624664	0.006026642
FARSA.AS1	2.746428768	0.006030241
RP11.506F3.1	2.745351288	0.00605007
GNGT1	2.744979692	0.006068543
MS4A13	2.737462101	0.006197055
TCP11L2	2.737199648	0.006219124
ZFYVE9	2.736523324	0.006229592
L3HYPDH	2.734873001	0.00626305
RP11.704J17.5	2.734713914	0.006249007
PNPLA7	2.734174395	0.006274488
PALM2	2.732011292	0.00630048
C3orf49	2.731079755	0.00631831
RTEL1.TNFRSF6B	2.730333732	0.006332622
KHDC1L	2.72945809	0.006348683
AC007319.1	2.727619133	0.006393796
PABPN1L	2.725689272	0.006433941
BEND4	2.725316389	0.006429636
SLC28A1	2.725160652	0.006432669
HIST1H2BD	2.724053283	0.006473317
UNC50	2.723173065	0.006490376
AC129778.2	2.720808149	0.006536235
ZNF417	2.720805216	0.006531254
NPIPB7	2.719609919	0.006541599
MMAA	2.719239227	0.006562007
HEATR4	2.71902074	0.006553258
SLC13A4	2.716000883	0.006613311
AL513523.2	2.715052741	0.006632268
MN1	2.714787853	0.006642767
MFAP5	2.71412619	0.00665084
RP4.549F15.1	2.713484309	0.006663734
UBE2E1.AS1	2.71320677	0.006669315
MYL9	2.713193688	0.006687893
ANGPT2	2.711701484	0.006716465
AC091633.3	2.711161662	0.006713652
PTGDS	2.711056523	0.006712704
RP11.12K22.1	2.706608269	0.006819793
SERINC5	2.704670694	0.006861353
KLHL14	2.703976246	0.006869903
RP11.268P4.5	2.703838858	0.006860208
ZFAT	2.702986484	0.006893893
RP3.522J7.6	2.702594884	0.006885923
ABCA10	2.702396017	0.006899716
RP11.462G2.2	2.70210258	0.006896123
NRG1	2.701873847	0.006900867
CTD.3220F14.1	2.701007722	0.006918857
TCP11X2	2.699631983	0.006947519
RP11.203M5.8	2.698890899	0.006963003
BSN	2.698840343	0.00696406
AC105339.1	2.698594624	0.006969202
PTPRK	2.698214893	0.006996348
GPR34	2.695561363	0.007032951
RP11.334N17.1	2.695409806	0.00703615
SLC17A5	2.694780435	0.007069057
AC007405.4	2.694259704	0.007060468
RP11.723D22.3	2.693771743	0.007070809
RNF146	2.69227769	0.007121574
UBOX5.AS1	2.692262281	0.007102882
RP5.965G21.5	2.69188508	0.007110917
THRIL	2.691673427	0.007115429
MERTK	2.689721587	0.007175227
NLK	2.685589447	0.007265706
XXYLT1.AS2	2.684363832	0.007272848
LINC01535	2.684197472	0.007276466
AKIRIN2	2.681146266	0.007364294
TMED6	2.680452405	0.007358361
CLCA4	2.678598231	0.007399212
VCAM1	2.67834108	0.007405524
RP3.402G11.26	2.677577564	0.007437502
PARK2	2.675788189	0.007472656
OTP	2.675488981	0.007472917
DPEP1	2.674762806	0.007505073
RCBTB2	2.674542191	0.007508929
MED13L	2.673020219	0.007544314
GRM2	2.672238037	0.00754089
AC007192.6	2.67202527	0.007545671
RP11.77K12.9	2.671989378	0.007547112
CALN1	2.669434923	0.0076041
RP11.292E2.1	2.666681118	0.00766666
FLT3	2.666291548	0.007676103
RP11.362K14.7	2.665163634	0.007703244
NKILA	2.661967563	0.007787326
FARP1.AS1	2.660929519	0.007798814
RP11.61E11.2	2.660876659	0.007800038
LAMB1	2.658785409	0.007867221
RUNDC3A.AS1	2.658144888	0.007869851
GOLPH3	2.657465744	0.007900839
EPS15	2.657204325	0.007906552
SATB1	2.656758063	0.007916404
FAM117B	2.656713805	0.007916781
CFAP58.AS1	2.656470437	0.007921163
MIR9.3HG	2.656050484	0.007924355
TMPRSS3	2.65529862	0.007930168
TRBC2	2.651834598	0.008015218
KB.1460A1.1	2.650544837	0.0080426
PHYHD1	2.650472164	0.00805975
RP11.885N19.6	2.650342582	0.008047415
HCAR3	2.648985684	0.008089247
TNC	2.648557826	0.008090016
RP13.580F15.2	2.647880542	0.008106235
PLVAP	2.647434865	0.008116924
MAP1LC3A	2.647294852	0.008138776
LINC01473	2.644311494	0.008212319
AP000431.2	2.644157061	0.008195924
IL36G	2.642759752	0.00822981
PDIK1L	2.642421856	0.008258733
AC007250.4	2.639886749	0.008299878
ALCAM	2.639279382	0.008335663
RP11.656E20.5	2.63870192	0.008328928
BBOX1.AS1	2.637489743	0.008372996
ITK	2.63710786	0.008368157
RP11.1000B6.3	2.63583628	0.008419163
RP11.482D24.3	2.634153109	0.008441308
SGSM1	2.633422366	0.008461965
CTSO	2.63312193	0.008489409
HCG22	2.631697711	0.008502531
LINC00494	2.631666372	0.008523906
RP11.231E19.1	2.630775928	0.008525617
DRC7	2.63045151	0.008533756
RP11.34P13.7	2.627752146	0.008603874
FNDC3B	2.625711383	0.00867639
SULT1C4	2.623863767	0.008700527
NR2F2	2.623679869	0.008705224
C12orf56	2.623350425	0.008713644
OR13A1	2.623217056	0.008717054
AC092635.1	2.620202542	0.008794466
AC008074.1	2.619459985	0.008819326
PDE1A	2.618944978	0.008826941
RP11.234G16.5	2.618764693	0.008831605
AC007381.3	2.618499511	0.008837605
ATP2B1	2.616386234	0.008915529
RP11.355F16.1	2.616036532	0.008902458
RP11.1136G4.2	2.614578256	0.008940539
STX7	2.614261102	0.00897165
DMRTA1	2.61383036	0.00897797
ACSBG2	2.613296401	0.008974133
SPESP1	2.612395584	0.008997808
NUDT12	2.610467729	0.00907071
AATBC	2.608586871	0.009098526
EMX2OS	2.608535984	0.009099879
KLF15	2.607309174	0.009149327
IGLV4.3	2.606055287	0.009166028
PCDH9	2.605849583	0.009193835
OGFR.AS1	2.605021182	0.009193729
LMBR1L	2.604983525	0.009218221
RARRES2	2.602573826	0.009259586
NDRG4	2.601407929	0.009291108
RP11.352D13.6	2.600970311	0.009302964
KCNJ2	2.60087766	0.009305476
KCNJ8	2.600276521	0.009321789
FAM19A1	2.600200937	0.009323841
CEBPA.AS1	2.600124369	0.009325921
ZSWIM4	2.59985486	0.009353481
IGHV3.74	2.599837328	0.009349554
PPM1N	2.597261082	0.009427601
FAM177B	2.595797034	0.009444149
CTD.2528L19.6	2.593881373	0.009496913
TAPBPL	2.592188865	0.009567504
TMEM161B.AS1	2.590315959	0.009618568
CHRM3.AS1	2.588811985	0.009637811
RP11.540E16.2	2.586963686	0.009689644
PENK	2.586504095	0.009702572
RP11.560I19.1	2.580612492	0.009872378
HCFC1.AS1	2.579456596	0.009911928
RP11.529G21.2	2.577891083	0.009947695
PLCG1.AS1	2.577538719	0.00995784
CATSPER1	2.577473256	0.009959726
ZNF559.ZNF177	2.57720702	0.009967398
VAMP4	2.574986934	0.010054802
AC018878.3	2.573135136	0.010085399
APOD	2.57300807	0.010107967
TRGC2	2.572740049	0.010096915
AIFM3	2.572302791	0.010115308
CTC.297N7.1	2.572164775	0.010113703
RP11.111J6.2	2.571884714	0.010123812
AL591893.1	2.571832566	0.010123409
KBTBD3	2.570931007	0.010173487
ITGA8	2.570648264	0.010182883
RP11.1143G9.4	2.569918602	0.010199592
FAM106A	2.56840961	0.010245452
WDR49	2.567328414	0.010277018
RP11.16N11.2	2.564165912	0.010354058
CXCL10	2.563261113	0.010390547
CTD.2031P19.5	2.562057839	0.010437853
RSPO3	2.559989913	0.010487104
C17orf77	2.559884769	0.010478047
COL27A1	2.558989909	0.010505048
CTC.487M23.5	2.557482337	0.010563523
RP11.268G12.1	2.556742525	0.010581677
PHF11	2.556696835	0.010597796
WBP2NL	2.55558463	0.010627053
ZNF670.ZNF695	2.555435782	0.010612901
RBP7	2.553277425	0.01068236
EPB41L4A	2.552719484	0.010719692
MVP	2.552334546	0.010734724
CTD.2192J16.11	2.552279402	0.010709509
HEATR9	2.551989887	0.010718409
RP11.350J20.5	2.551747179	0.010741078
AC011995.3	2.550785314	0.010755511
CTD.2525I3.3	2.550199841	0.010773585
ACER1	2.548861897	0.01081499
MIR646HG	2.546115232	0.010913348
KIAA0226L	2.545506905	0.010919438
AC007386.4	2.542250257	0.011042902
RP11.686G8.5	2.540267711	0.011084341
RP11.446H18.5	2.539728252	0.011101445
RP11.58C22.2	2.538554589	0.011138739
SLC24A2	2.537598046	0.011169215
RP3.324O17.8	2.537159021	0.011207925
IGKV1.17	2.535697404	0.011252947
METRNL	2.535301669	0.011264562
SLC52A1	2.534588151	0.011265599
PCDHGA4	2.533735194	0.011293046
RP1.153G14.4	2.533645328	0.011295942
NUP210L	2.533446981	0.011302334
RP11.346D14.1	2.533438108	0.01130316
CTB.17P3.4	2.5333028	0.011306983
AC004053.1	2.533088506	0.011313896
RP11.32K4.1	2.532058668	0.011348187
RP11.383J24.1	2.526929323	0.01151419
C10orf67	2.525986639	0.011545122
RP11.459J23.1	2.524035011	0.011622744
RP11.296I10.3	2.523814903	0.011624763
CTB.40H15.4	2.52259002	0.011657186
RRAGA	2.5214024	0.011721745
NOXA1	2.521306001	0.011723219
RP11.304L19.12	2.519534232	0.011758829
PTPRB	2.513128055	0.011974468
RP11.757O6.1	2.512845602	0.011984056
RP11.989E6.8	2.508696054	0.012141003
TMEM47	2.50862965	0.012127978
LINC00507	2.507507657	0.012166537
LAIR2	2.506839581	0.012189548
RP11.586D19.1	2.50631796	0.012207542
TNFRSF19	2.503816472	0.012316068
GLUL	2.503629915	0.012328136
FSIP2.AS1	2.501653203	0.012371352
LA16c.329F2.1	2.500365001	0.012414564
RP11.368I23.2	2.499694254	0.012438084
RP11.110L15.2	2.496159111	0.012562698
PCYOX1	2.490411595	0.012794702
RYR3	2.490265138	0.012772921
RP11.888D10.3	2.487355626	0.012877839
OXT	2.487075629	0.012911007
RP11.130F10.1	2.48494177	0.012964993
AC008069.1	2.483894851	0.013006513
CLEC12A	2.483776404	0.013007952
MYADM	2.48350765	0.013046913
RP11.692D12.1	2.482183264	0.013090263
RP11.814H16.2	2.480937944	0.013111962
SEC24B.AS1	2.478129669	0.01323669
ZNF891	2.475983726	0.013315732
RP11.804L24.2	2.475371148	0.01332967
C1orf105	2.473851908	0.013382224
PAN3	2.473658865	0.013408842
UBE2E2	2.471544984	0.013489833
LINC00907	2.468374104	0.013581226
ZFP30	2.467724865	0.013605874
GALNT16	2.467325889	0.01362104
AC007879.4	2.466667182	0.013655724
RP11.410E4.1	2.463852328	0.013758519
CTC.367J11.1	2.463558774	0.013778869
CD164L2	2.459618611	0.013926672
RP11.168E17.1	2.458323223	0.013973434
ZFP37	2.452773409	0.014192775
F3	2.448587285	0.014372153
RP11.557C18.3	2.446253735	0.01444358
RP11.345P4.10	2.446194526	0.014463872
THEMIS2	2.444798593	0.014530075
PLEKHH2	2.443294523	0.014566069
RP11.499F3.2	2.442012471	0.014629267
CD55	2.441806115	0.014652794
RP11.253E3.3	2.44134696	0.014641288
RP11.20I20.4	2.440291885	0.014695065
TRPC1	2.440072992	0.014695797
DCAF8L2	2.43913477	0.014738967
PCDHGB3	2.43811141	0.014772959
LRRC16A	2.436473424	0.014869586
RP11.203E8.1	2.433225779	0.014973759
SLC40A1	2.432156811	0.015046712
LINC00276	2.431722433	0.015036029
RP4.598P13.1	2.430689984	0.015078926
MYH8	2.430423644	0.015090009
RP11.26L20.3	2.430376782	0.01509196
LRRTM4	2.430228732	0.015098125
RB1CC1	2.429825806	0.015145364
TRIM58	2.427886642	0.01520453
CTC.467M3.1	2.427821145	0.015198688
VPS37B	2.427543437	0.015241075
FAM74A6	2.427085213	0.015229545
SPDEF	2.426718588	0.015264201
ZNF33B	2.42469311	0.015357396
NEK3	2.42389547	0.015391826
RP11.328C8.4	2.423733046	0.015370797
PLSCR2	2.422767932	0.015411677
RP11.175D17.3	2.422687338	0.015415095
CTD.2215E18.1	2.422231832	0.015446466
ZNF275	2.421992321	0.015474949
RP11.156K13.1	2.421271729	0.015497951
PCDHGA1	2.419031734	0.015570841
RP11.278C7.4	2.418952689	0.015590652
NUGGC	2.418793681	0.015610048
RP11.3B12.5	2.416524352	0.015707738
GZMK	2.416136566	0.015697455
RP11.624L4.1	2.415860907	0.015707052
LINC01208	2.415425581	0.015725834
FXYD7	2.415066142	0.01576626
SPSB1	2.414397498	0.01579555
TBC1D8	2.413719223	0.01581965
LEMD1.AS1	2.412935181	0.015833663
GPRC5B	2.411353273	0.015902493
SHE	2.411276347	0.015905847
LGALSL	2.411132164	0.015941894
RP11.486A14.2	2.411079319	0.01591444
RP11.816J6.3	2.410672213	0.015932207
ADRA2B	2.409351118	0.01599557
PPFIA4	2.404658311	0.016196719
PCDHGA12	2.40286543	0.016276319
M1AP	2.401981159	0.016315705
ERICH4	2.401169214	0.016351944
RP11.492E3.51	2.401160479	0.016363395
NACAD	2.400269688	0.016392174
Z69666.2	2.398909755	0.01645316
RP11.441O15.3	2.39884036	0.016480243
SLC39A5	2.398392629	0.016476402
CTD.2162K18.3	2.397268826	0.016527012
S1PR5	2.396762625	0.016549853
BACE1	2.396177858	0.016576274
AC005487.2	2.395586059	0.01660305
RP3.382I10.7	2.393309102	0.016706426
IGF2BP2.AS1	2.392650994	0.01673641
TRIM34	2.391696989	0.016779959
ICOS	2.391374418	0.016794706
RP11.659E9.2	2.389685254	0.016872118
RGS21	2.389348151	0.016887604
AHNAK	2.388004208	0.016982337
RP11.834C11.5	2.386895886	0.017000636
RP11.44F21.2	2.386198058	0.017032922
KB.1836B5.4	2.385891897	0.017047104
ARMCX4	2.38566736	0.017080703
ADAM29	2.385348393	0.017072305
RP11.303E16.3	2.384682142	0.017103243
AC002454.1	2.384254839	0.017123111
UBE2F.SCLY	2.38353605	0.017163036
RP11.410L14.2	2.383471807	0.017189291
TMC2	2.382335891	0.017212585
MFSD14A	2.381796085	0.017269359
PLA2G12B	2.381540585	0.017249787
ATXN1	2.38084081	0.017314222
AC007879.2	2.380171402	0.017323438
ATXN7L1	2.379443633	0.017374621
CTDP1	2.377630629	0.017462986
RP11.849F2.4	2.376896577	0.017468433
FOXP2	2.374762749	0.017599224
HIST1H2AE	2.374169137	0.017629725
COMMD3.BMI1	2.373998725	0.017606096
RP11.569G13.2	2.372623774	0.017671745
NMRAL1	2.371788227	0.017742701
CTD.2337A12.1	2.371216808	0.017739145
SEMA3B.AS1	2.371211329	0.017739408
CTD.2044J15.1	2.370119675	0.017791858
SOX2	2.368947334	0.017848337
SIGLEC15	2.36777586	0.017913819
ZBTB10	2.367720605	0.017940695
CTC.529I10.1	2.366235217	0.017988594
SLITRK5	2.365523173	0.018048054
FER1L5	2.362230206	0.018174981
SNAI2	2.361876469	0.018192327
TNNI3K	2.361430192	0.018214231
VLDLR	2.360863554	0.018255596
ADGRF4	2.360259823	0.018271785
LINC01501	2.359853576	0.0182918
TM7SF2	2.358683815	0.018381643
TSPEAR	2.358461685	0.018360521
LINC00174	2.357796689	0.018419206
BCL2L14	2.356054076	0.018509866
PITRM1.AS1	2.355636149	0.01850072
ASIP	2.354309937	0.018566847
HERPUD1	2.354237119	0.018609803
RAB3IL1	2.354003502	0.018582155
RP11.109A6.3	2.353943676	0.018585145
RP11.264K23.1	2.353921368	0.01860312
GVQW1	2.35252412	0.018656217
USP27X.AS1	2.351395557	0.018712889
RDH12	2.351359026	0.018714726
RP11.94B19.3	2.350546469	0.018755627
IFI44L	2.349455464	0.018842876
FCAR	2.348092322	0.018879632
ZNF492	2.347611047	0.018904035
FOS	2.347339019	0.018951517
PRR34	2.346574326	0.018962445
RP11.254I22.1	2.345612037	0.019016345
THPO	2.345433655	0.019014781
SLC15A1	2.344759308	0.019049194
RP11.489E7.4	2.342762407	0.019184491
PHACTR3	2.342241143	0.019194044
PRH2	2.34181522	0.019200076
UTS2R	2.341403064	0.019221282
RGS7BP	2.340613773	0.019261948
RP11.723G8.2	2.340090982	0.019288926
AK9	2.340058183	0.019321787
MMP19	2.339775816	0.019305205
C2	2.338911514	0.019383918
DDX4	2.338436993	0.019374493
ZNF454	2.338239279	0.019384744
SLC6A3	2.337616347	0.019417071
FLRT2	2.334037576	0.019603709
RP11.191G24.1	2.333822458	0.01962214
RP11.84C13.2	2.331528009	0.019735519
CD14	2.331252019	0.01975888
RNASE1	2.327456113	0.019951034
RP11.445O3.2	2.327023182	0.019974068
ZNF597	2.326971997	0.019999094
RP11.713M6.2	2.326195232	0.020018184
TMEM244	2.325631387	0.020050533
CTD.3037G24.4	2.324526429	0.020107363
KTN1.AS1	2.323639625	0.020183722
LDLRAD4	2.323600818	0.020191413
LRRC8C	2.323562082	0.020191367
C1QTNF4	2.321674666	0.020268415
MURC	2.321369043	0.02030132
MIR3142HG	2.318067536	0.020467368
RP11.89H19.1	2.317759626	0.020490409
GS1.393G12.14	2.317409219	0.020510481
AGTR1	2.316838431	0.020522691
GPER1	2.315286028	0.020607458
SAMD12	2.313896776	0.020715591
RAB31	2.310420592	0.020909733
RP11.956E11.1	2.309437169	0.020929578
NDNF	2.308845788	0.020995668
SPINK9	2.307616591	0.02104828
FTX	2.305997804	0.021155025
ZNF239	2.305142042	0.021168913
FABP4	2.304867906	0.021196352
BORCS8.MEF2B	2.301218885	0.021417284
NLGN1	2.301074038	0.021407786
PRH1.PRR4	2.300748689	0.021416186
RP11.302F12.10	2.299395756	0.021500442
ENPP3	2.298885176	0.021527988
PDZRN4	2.298870802	0.021555848
PCDHA10	2.298790693	0.021527196
IQSEC3	2.297703566	0.021597005
RP11.351M16.3	2.296989879	0.021629737
LIFR.AS1	2.296350699	0.021683059
RP11.164P12.4	2.294189438	0.021790042
AC022007.5	2.293719356	0.021839167
RP11.234K24.3	2.293592022	0.021824373
LINC00893	2.292953191	0.021893829
AC011997.1	2.292230169	0.021928278
AC016700.2	2.290869384	0.02198143
IGF2BP3	2.289166916	0.022080137
KMT5B	2.288035681	0.02218126
DIRAS3	2.286873901	0.022246129
NKX6.3	2.286444032	0.022238808
SRP14.AS1	2.285056081	0.022356122
FEM1C	2.284959173	0.022361722
RP11.362J17.1	2.283728137	0.022398058
RP11.379K17.4	2.280679884	0.02259615
TSLP	2.279747858	0.02264505
ZNF436.AS1	2.27818864	0.022756592
LIPA	2.277625377	0.022795031
HNF4A	2.277241368	0.022782437
MRFAP1	2.276495895	0.02286346
AL163953.2	2.276493216	0.022827136
FUT8.AS1	2.276367397	0.02286632
MAP3K1	2.275498374	0.022922304
MED7	2.274786603	0.02296382
ZC3H12A	2.271383291	0.023170472
AC131263.1	2.271102514	0.023175589
ESRRB	2.270674316	0.023177399
AC079988.3	2.268824618	0.023289713
RP11.996F15.2	2.267204644	0.023405825
YIPF7	2.266773886	0.023414785
IGLV5.48	2.266286416	0.023444602
RP11.114J13.1	2.266172846	0.023451553
RP1.317E23.3	2.265656042	0.023515497
CCNA1	2.264948929	0.023526578
RP11.1035H13.2	2.259874828	0.023839844
RP11.147L13.8	2.259504106	0.023862873
RP11.85B7.5	2.257697451	0.023975377
SLC15A4	2.257444962	0.024025805
RP11.111A22.1	2.257170862	0.024025885
AC002550.5	2.25642365	0.024054976
ZNF518B	2.256274815	0.02409889
KRTCAP3	2.254710011	0.024196272
BACE1.AS	2.25379658	0.024244447
RP11.266L9.5	2.253439249	0.024242366
CPQ	2.253044377	0.024304806
RP11.319E16.1	2.252959735	0.024272592
PIWIL4	2.252692002	0.024289483
RP11.329J18.3	2.251816653	0.024344778
CDC42EP2	2.251098702	0.024412806
NCMAP	2.249000133	0.024554998
RP11.575L7.4	2.248317294	0.024566923
TMEM253	2.247091802	0.024645133
SLC29A2	2.246853123	0.024660391
HLA.DOB	2.245228357	0.024803252
ST6GALNAC4	2.245185842	0.024805373
MTUS2.AS1	2.245157578	0.024777567
TNFRSF9	2.245078229	0.024774107
FAM9B	2.244235576	0.024828254
RP11.25H12.1	2.243640985	0.024894784
PPP3CC	2.241862074	0.025018718
ALS2CL	2.240246637	0.025085967
RP11.472M19.2	2.239657674	0.025136316
PKIA.AS1	2.237877478	0.025240126
LINC01364	2.237483678	0.025265829
TRAM2	2.235919106	0.025407071
TNFSF12	2.234311881	0.02547368
AC087491.2	2.234134584	0.025485342
PGBD5	2.233649418	0.025540559
IRS2	2.231997786	0.025657751
TEX38	2.231360998	0.025668381
CTSG	2.230585508	0.025719761
RP4.635E18.9	2.229730743	0.025788733
MIR155HG	2.229556712	0.025822546
IGLV1.47	2.228991127	0.025824325
RP11.427J23.1	2.228923921	0.02583015
ZBTB21	2.227869239	0.025936337
DOCK9.AS2	2.227853685	0.025919281
TRIM9	2.227689902	0.025912398
FCRLB	2.227315817	0.025973172
AC073133.1	2.226599578	0.025985257
PROM2	2.22509076	0.026086373
KCNJ10	2.224634016	0.026121771
CYSTM1	2.224499267	0.026164229
SIRPB2	2.223533268	0.026191108
SOWAHB	2.222940782	0.026231045
LINC01347	2.221583662	0.026322723
ALKBH3.AS1	2.221272278	0.026343797
IL2RA	2.220910837	0.026368277
ANGPTL5	2.220701368	0.026382473
RP11.480D4.6	2.220031852	0.02644957
ZRSR1	2.2197083	0.026469191
RP11.530N7.3	2.218333031	0.026543439
CTD.2331D11.4	2.217562648	0.026595981
USP12	2.217151644	0.026661249
SCARF1	2.216536837	0.026666084
ANGPTL1	2.216440269	0.026672691
PHLDB2	2.215166506	0.02678065
RP11.787I22.3	2.214396025	0.026841974
AC005534.8	2.211500368	0.027025174
UFM1	2.211137702	0.02707724
AC016730.1	2.211080915	0.027069182
RP11.483H20.4	2.209832035	0.027128224
IGKV2D.30	2.20902357	0.027184414
RP11.635N19.1	2.208832767	0.027231302
CTD.3193O13.14	2.208516959	0.027219675
ESRP2	2.208043589	0.027252658
RP11.89K21.1	2.207710807	0.027275866
KLHL30	2.207649592	0.027280137
RP11.46C24.3	2.206627453	0.027352242
CYP4F3	2.206188783	0.027382229
SLC27A1	2.20605012	0.027427568
LINC01252	2.205687379	0.027452286
RP11.312B8.1	2.205309817	0.027475626
RP11.803P9.1	2.205191515	0.027480385
LINC00311	2.204482555	0.02750189
CTD.2280E9.1	2.204346221	0.027521006
RP11.769O8.1	2.203462169	0.027592418
RP11.130C19.3	2.203180047	0.027617862
MED4.AS1	2.202449774	0.027670297
DUSP5	2.20231201	0.027696958
TMPRSS7	2.20180177	0.027690809
BIVM	2.201530717	0.027709973
CCDC28A	2.20134164	0.027762135
AF240627.2	2.199370127	0.027895576
PEG10	2.199282389	0.027869373
SLC6A1	2.198664823	0.02792654
CCDC144NL.AS1	2.198050313	0.027957058
ONECUT3	2.198045658	0.02795739
RP11.1149M10.2	2.196653091	0.02808532
AC005625.1	2.196502525	0.02806755
RP11.344N10.2	2.195467964	0.028141614
GNMT	2.195324296	0.028189279
RP11.54O7.3	2.195127212	0.028166045
KLF2	2.195119963	0.028207509
AC005480.1	2.194520503	0.028209589
GDF5OS	2.193903716	0.028253917
RP13.514E23.2	2.193445216	0.028286908
CTD.2008L17.1	2.193363221	0.028292811
RP11.316M21.6	2.191867388	0.028400692
CTD.2626G11.2	2.19155882	0.02842299
CTC.308K20.1	2.191215037	0.028483955
RP11.121M22.1	2.191091464	0.028487894
PPP1R1A	2.19090031	0.028470626
MLLT4.AS1	2.190238739	0.028518554
RP11.394I13.2	2.190096103	0.028528896
AC138035.2	2.190042985	0.028532748
RP11.30K9.5	2.189972033	0.028537895
LINC00282	2.189929843	0.028540955
RP11.521B24.5	2.189364213	0.028582015
IGLV7.43	2.188186486	0.028675851
RP11.130L8.2	2.188171032	0.028668796
FNDC5	2.187828391	0.028693759
FAM155A	2.187780703	0.028707715
SPI1	2.186736491	0.028812871
RP11.159H10.3	2.184348216	0.028983275
NOXO1	2.18372847	0.028998738
RP11.164P12.3	2.183458449	0.029013769
RP11.498P14.3	2.183157571	0.029035915
RASGRP1	2.182995715	0.029089823
LINC01219	2.182969696	0.029049751
IGKV2D.40	2.180892779	0.029203081
ZNF395	2.179843953	0.029319405
RP11.556I14.1	2.179721501	0.029289858
CTB.30L5.1	2.179595332	0.029299218
AC008067.2	2.179526828	0.029304302
LVRN	2.17942942	0.029311532
SLC10A1	2.178662931	0.029368475
CPB2.AS1	2.178262372	0.029401851
KRT15	2.177948683	0.029421623
RP1.287H17.1	2.177697167	0.029440359
RP11.77I22.2	2.177066889	0.029487353
ADGRG2	2.175957603	0.029570219
CTC.228N24.2	2.175905409	0.029574123
PTGDR	2.175405606	0.029641534
KL	2.175274978	0.029621313
CIDEC	2.175146782	0.029630916
CREB5	2.17445535	0.029724201
RP5.827C21.2	2.174016309	0.029715721
COL9A2	2.172221928	0.029889008
ADORA3	2.172192874	0.029852949
C16orf96	2.171938321	0.029872149
ZFP36L1	2.171875471	0.029917713
H1F0	2.171789067	0.029923937
GALC	2.171585987	0.029932214
INHBC	2.171343901	0.029917027
CPNE6	2.169673476	0.03004345
ITGAV	2.168495397	0.030171262
DENND2A	2.167933278	0.030194238
TRPC3	2.167534708	0.030214685
CARMN	2.166221019	0.0303062
RP5.1120P11.3	2.16601903	0.030321633
RP11.113K21.4	2.165749296	0.030342253
ITGB2.AS1	2.165579709	0.030355223
RP11.28G8.1	2.165236836	0.030381462
RASGEF1A	2.163912083	0.030506013
TISP43	2.163500952	0.030514599
RP11.1M18.1	2.162179071	0.030616319
LILRA6	2.161900659	0.030637781
RP5.1029F21.3	2.161857666	0.030641096
RGL4	2.161736524	0.030650439
CTD.2072I24.1	2.161526011	0.030666681
KLF8	2.159671939	0.030845834
LACTB2.AS1	2.159613909	0.030851111
HS3ST3B1	2.158910349	0.030869103
RP11.307L14.1	2.158327097	0.030914396
RP11.407A16.3	2.158135544	0.030929284
CTD.2130O13.1	2.157623999	0.030969071
RBM20	2.157251469	0.030998075
LBH	2.157003809	0.031044145
RP11.14C22.3	2.155932969	0.031100913
RP11.326E22.1	2.155167813	0.031160726
CHRNA9	2.154477079	0.031214807
CPO	2.153874003	0.03126209
RP11.385M4.1	2.15329914	0.031307219
RP4.583P15.15	2.152974862	0.0313327
TFAP2C	2.15238992	0.031407558
RP11.256L11.3	2.152191742	0.031394311
FBXO2	2.151487171	0.031490467
ALOX15	2.151446685	0.031480861
AC002076.10	2.150025823	0.031565251
DUSP10	2.147618434	0.031796365
TXLNB	2.147482463	0.031803195
PIGA	2.14634745	0.031895956
PMCH	2.145754887	0.031910783
RP11.362F19.1	2.145021338	0.03199299
RGPD1	2.144909279	0.031972237
PIP5KL1	2.144723693	0.032023026
C9orf172	2.143752499	0.03210523
RP11.451G4.2	2.143661473	0.032072171
RP13.225O21.2	2.142633514	0.032154699
RP11.408E5.5	2.142608077	0.032156743
ADGRE1	2.142436493	0.032196076
AC068831.3	2.142328283	0.032179239
LRRC43	2.140463993	0.032329472
LINC01089	2.140290895	0.032383929
SMCP	2.139781567	0.032384616
PLCXD3	2.139643622	0.032427076
ZBTB9	2.139317301	0.032422177
IGKV1D.17	2.138879744	0.032457611
RP11.763E3.1	2.138799577	0.032464107
RP11.23N2.4	2.137876205	0.032539005
RP11.89K10.1	2.137865057	0.03253991
TTTY10	2.137760706	0.032548384
RP11.356C4.5	2.137124002	0.032600129
RP4.784A16.2	2.136498606	0.032651023
LTBP4	2.136472574	0.032695899
RP11.326C3.11	2.135993227	0.032724566
MEX3C	2.135719013	0.032756868
C7orf69	2.135644001	0.032756678
ZNF571	2.133683222	0.032913724
AL365202.1	2.133471196	0.032898354
AC010127.3	2.133448516	0.032900213
SNX18	2.132822704	0.03299295
RP11.11N7.5	2.132440537	0.032982921
LCE1B	2.132340998	0.032991098
CTB.91J4.1	2.132262456	0.032997552
RP13.39P12.3	2.132249021	0.032998656
PCDHGB2	2.132187282	0.033003729
C10orf105	2.131891257	0.033028066
IGKV2D.28	2.130490406	0.033145287
RP4.535B20.4	2.129999154	0.033183983
LIMD2	2.129453655	0.033269866
OTOA	2.127836269	0.033385997
RP13.516M14.10	2.127091238	0.033424835
CNOT6L	2.126673809	0.03350157
ZNF252P.AS1	2.126344394	0.033501328
ERRFI1	2.124247487	0.033685849
PABPC4	2.122393776	0.033859087
ANKRD65	2.122291646	0.03384301
RAP1B	2.121875225	0.033902079
AP000593.7	2.121281782	0.033910492
GIMAP4	2.120652378	0.033962486
C14orf105	2.120631875	0.033965196
RP11.161M6.2	2.119681407	0.034056793
IGHV1.3	2.116591947	0.034325263
RP4.680D5.9	2.116425768	0.03432106
PKP3	2.115986269	0.034375869
RP11.44F14.2	2.115181455	0.034426946
AC068492.1	2.114691901	0.034468682
TLE4	2.113748761	0.034593036
AC114776.3	2.11112223	0.034774312
SYT4	2.110005525	0.034870397
EPX	2.109898263	0.034879638
RBFOX2	2.107723755	0.035106751
BTNL8	2.106924467	0.035136678
C17orf105	2.106844294	0.03514363
RP11.324I22.4	2.106827	0.035180333
IDS	2.103940294	0.035438936
UGDH.AS1	2.103021804	0.03551364
RP11.53B2.3	2.102779427	0.03549765
IGLJ1	2.101581541	0.035614835
POU6F2.AS1	2.101319897	0.035643252
FIG4	2.101076042	0.035685919
RP13.631K18.2	2.100657516	0.035683659
SDC4	2.100177271	0.035746053
SUSD5	2.099128742	0.035818188
KCNA2	2.098204531	0.035937218
FGD1	2.097117632	0.035995819
RP11.493L12.7	2.097082262	0.03599895
C4orf47	2.093331134	0.036374803
RP11.44N12.2	2.09249963	0.03640655
NLRP2P	2.092077283	0.036448054
APELA	2.091927514	0.036457711
GSG1	2.091438747	0.036501468
LAMA5.AS1	2.090172026	0.036634651
RP4.530I15.9	2.089921778	0.036637559
NPIPB3	2.089860951	0.036643025
SEMA3E	2.089846838	0.036648291
ENO1.AS1	2.089056666	0.036752715
SCIMP	2.088797466	0.036755348
RP11.532F6.4	2.087743736	0.036836752
KLRF1	2.08514523	0.037068902
IGKV2.30	2.084916624	0.037096527
LINC01229	2.0841367	0.037198959
GATA3	2.083730033	0.037197528
RP4.777O23.1	2.082572179	0.037303047
RP11.624D11.2	2.081980368	0.037357079
RP11.60I3.4	2.078930562	0.03767382
TMEM200A	2.077997639	0.037757049
ARHGAP39	2.077277133	0.037814758
RP11.235C23.5	2.077120582	0.037834319
CALCRL	2.077099004	0.03784281
RP11.62F24.2	2.076958452	0.037819826
AC005197.2	2.076288703	0.037880133
HORMAD2.AS1	2.075551693	0.037948317
RERG	2.075396947	0.037973112
SCN8A	2.075246916	0.037982548
RP11.474I11.7	2.074867902	0.038019262
FSIP2	2.073525429	0.038178994
JMY	2.072746134	0.038252418
RP11.569A11.1	2.072005456	0.038278193
AC007386.2	2.068721153	0.03862815
RP11.548L20.1	2.068487393	0.038634875
GREB1L	2.068214343	0.038644178
GABRA3	2.06751655	0.038716055
AC009506.1	2.066790934	0.038808045
RNF133	2.066563441	0.038792055
ADGRB3	2.066204641	0.038867554
JAG2	2.066027187	0.03885159
MAPK8	2.065237594	0.038955491
AC079807.4	2.065059309	0.038930381
RP11.493E12.1	2.063892502	0.039040914
ZBP1	2.063651973	0.039110036
LINC01513	2.063480912	0.039079968
AC006547.8	2.06303272	0.039122533
SHISA9	2.062722838	0.039151986
SLC51A	2.062492429	0.039214094
MAP7	2.062365059	0.039213889
RAPGEF2	2.062249861	0.039241717
ASB14	2.060716961	0.039343088
XKR9	2.060703852	0.039385259
GLI1	2.059729046	0.039448553
LYG1	2.05483384	0.039928174
BMPR2	2.054831356	0.039953464
S100A12	2.052078467	0.040203732
TPT1.AS1	2.052016277	0.040223363
KCNQ1.AS1	2.050482041	0.040362604
RP11.6O2.3	2.049230607	0.040452725
TMEM120B	2.04863708	0.040553106
C4orf36	2.047260345	0.040688148
CD276	2.043481769	0.041061037
PRX	2.042045803	0.04119386
CYR61	2.041652036	0.041199291
SLC9A7	2.041166834	0.04128109
PROK2	2.040914984	0.041272517
RP1.302D9.1	2.040730764	0.041290837
CBWD1	2.040690361	0.041340013
CCDC68	2.040602833	0.041303563
PRKCH	2.040567223	0.041310898
CTD.3032J10.2	2.040429919	0.041326571
CTD.2001C12.1	2.04026912	0.04136004
LAMC2	2.039446725	0.041418717
RP11.1096G20.5	2.03906989	0.04145631
IGKV1.37	2.038762538	0.041493482
RP1.80N2.3	2.038644497	0.041498783
ELFN2	2.037270273	0.041646629
RP11.733O18.1	2.0368771	0.041675639
AKR1D1	2.034379707	0.041935063
P2RY8	2.034244298	0.041984292
KB.226F1.2	2.034011523	0.041975728
RP11.894P9.2	2.033067443	0.042059027
CIRBP	2.032175683	0.04220199
AC079779.7	2.031606431	0.042206847
TGIF1	2.031286486	0.042283691
RP11.513M16.8	2.030518264	0.042318696
RASGRF2	2.03029917	0.042339484
LINC00570	2.026864264	0.042689675
LYRM9	2.024886995	0.042938048
TMEM27	2.024860623	0.042918542
SGTB	2.024650212	0.042955717
DICER1.AS1	2.024634236	0.042962228
PCDHB11	2.02453928	0.042951611
PCDHB13	2.023381332	0.043063217
SLC30A2	2.022976726	0.04310904
SYT14	2.021684008	0.043231536
ACTRT3	2.020521772	0.043342736
LINC01191	2.020502207	0.043361607
RP1.209A6.1	2.019535368	0.043452122
RP11.92K15.3	2.019481052	0.043461121
CTAG1A	2.018049146	0.043599609
RP11.507K2.2	2.017261805	0.043681673
RP11.557H15.4	2.0172615	0.043707235
GFY	2.017234761	0.043683797
ZBTB2	2.016996873	0.043753428
SPRY1	2.016890028	0.043757807
ABCB9	2.016626544	0.04379362
CTD.2240J17.2	2.016567544	0.043792247
RP11.30K9.6	2.014415595	0.044009603
ZMAT1	2.013801153	0.044089628
DNAJC5G	2.013305376	0.044096026
AC093110.3	2.012223307	0.044209926
C19orf33	2.011157167	0.044351142
TULP4	2.009928777	0.044498344
RP11.46A10.2	2.009784957	0.0444675
ADAMTS8	2.009556286	0.044491721
SEPT7.AS1	2.00841152	0.044628703
RIMKLB	2.008017611	0.044678461
RP11.572C15.5	2.006923751	0.044771357
RP4.569M23.5	2.006921273	0.044771621
TMEM59	2.006605986	0.044860475
GALNT8	2.00632709	0.044834941
VNN1	2.006041859	0.044888822
ACSS1	2.005395604	0.044980433
ACSS2	2.003881048	0.045140878
EPPK1	2.001968028	0.045301792
CDC42BPB	2.000831101	0.045467021
TKTL1	1.999609965	0.045556041
RP11.1102P16.1	1.999082444	0.045613084
IGKV1D.16	1.997140259	0.045866452
DIO1	1.996883764	0.045851482
PIK3R5	1.996623988	0.045879718
LINC01277	1.996172912	0.045969297
MANSC4	1.995916044	0.045956741
AC139887.4	1.994718985	0.046087228
AC026202.3	1.994303572	0.046177224
BTNL2	1.993280543	0.04624444
DNAH12	1.993143861	0.046282577
RP11.171I2.5	1.993038121	0.04627098
CTB.39G8.2	1.993018144	0.046273167
RP11.286B14.2	1.993014821	0.046273531
FLRT3	1.992615605	0.046317266
AC007879.7	1.992483988	0.046331692
MGAT3.AS1	1.992413662	0.046339402
CTD.2036P10.6	1.9921235	0.046371224
TAF1L	1.991138229	0.046479417
MPRIP.AS1	1.99092621	0.046547005
ARAP1.AS2	1.990703656	0.046527205
RP11.28H5.2	1.990573733	0.0465415
ADCY2	1.9900687	0.046612092
RP11.459O1.2	1.989917579	0.046613752
KCNJ1	1.989580171	0.046650942
PDZRN3	1.989568454	0.046652234
LONRF2	1.989222153	0.04669043
RP11.360L9.8	1.988262355	0.046796434
PLIN4	1.988149201	0.046833621
BCL2A1	1.987601801	0.046910508
TMC4	1.987529714	0.046916671
RP11.12J10.4	1.986816677	0.046956481
RP11.650L12.2	1.986403011	0.047002362
RP5.944M2.1	1.985469544	0.047106033
RP11.831F12.2	1.985264871	0.04712879
CD22	1.985161613	0.047140274
NPFF	1.985023044	0.04715569
LINC01270	1.98488374	0.047171191
AC073333.8	1.984859519	0.047173887
AC010547.9	1.984476828	0.047216496
RP11.547C5.1	1.984365291	0.047228921
RP11.703M24.5	1.98435437	0.047230137
AP001619.3	1.984302078	0.047235963
AC005606.15	1.984290334	0.047237272
IRS1	1.983750498	0.047341719
XX.C00717C00720L.1	1.983644484	0.047309281
TRPC4	1.983599623	0.047360403
CTD.2333K2.1	1.983570244	0.047317565
NCR3LG1	1.983139056	0.047365699
RP4.565E6.1	1.982460596	0.047441519
[truncated: 31,696 more rows]
