# Supplementary material for: Diagnostic Evidence GAuge of Single cells (DEGAS): a flexible deep transfer learning framework for prioritizing cells in relation to disease
Source: Genome Med. 2022 Feb 1;14:11. doi: 10.1186/s13073-022-01012-2 (PMC8808996; doi:10.1186/s13073-022-01012-2)
Supplement: Supplementary file 6 — Additional file 6. Differential gene expression for Subtype 2 cells [file 13073_2022_1012_MOESM6_ESM.csv]

Subtype 2 (PHF19high) differential expression
	tstat	pval
H2AFZ	88.90785078	0
STMN1	88.65572443	0
TUBA1B	82.22228184	0
HMGN2	72.84889089	0
PTMA	70.56174166	0
TUBB	62.64633214	0
KIAA0101	61.86207822	0
GAPDH	61.31637324	0
GGH	58.99437671	0
H3F3A	54.5238814	0
RPA3	53.84322791	0
HMGB1	53.75321307	0
ANP32B	53.70282057	0
CKS1B	52.80939497	0
SLC25A5	51.23906525	0
DUT	51.09334454	0
HMGN1	50.82232993	0
TYMS	50.62037391	0
PFN1	50.60990783	0
COX8A	50.47906143	0
CFL1	49.76190952	0
HMGB2	49.43162136	0
SNRPB	49.06622407	0
LSM3	48.45453267	0
MZT2B	48.32770245	0
YBX1	47.90715024	0
CENPU	47.53867121	1.5874374160853e-315
SUMO2	47.36833538	0
RNASEH2A	47.33577906	6.24466348248084e-315
PHF19	46.65124922	9.89E-308
CKLF	46.64171714	3.05263795191989e-317
NUDT1	46.55747791	0.00E+00
BIRC5	46.13717105	3.53E-302
HINT1	45.85202928	0
TPI1	45.76847948	2.33877620538774e-312
PLP2	45.22992743	3.11E-308
CENPN	45.11343962	4.05E-294
PPIA	44.9870591	2.59E-305
MCM7	44.73314827	4.86E-291
H2AFV	44.57884726	7.75E-295
HIST1H4C	44.57449584	1.49E-289
MAD2L1	44.42059763	4.00E-288
SIVA1	44.1577057	3.75E-294
HNRNPA2B1	44.06791831	2.43E-298
UQCRH	43.86915972	2.86E-304
DNAJC9	43.70158805	1.28E-282
ANAPC11	43.68206095	5.59E-292
WDR34	43.48864837	3.19E-280
CDT1	43.2649656	1.34E-276
CENPH	43.20077383	2.48E-277
TK1	43.14804768	2.51E-275
ACTB	43.07405595	1.26E-291
TECR	42.81455076	1.54E-291
RAN	42.79193631	2.43E-282
PKM	42.76447578	1.90E-279
PCNA	42.70796608	4.90E-272
CARHSP1	42.67759934	4.51E-276
IDH2	42.64965722	2.39E-280
UBE2S	42.39015288	2.63E-272
RANBP1	42.26182963	5.96E-274
HMGA1	42.06402363	2.77E-271
NASP	41.92012988	1.88E-267
CLIC1	41.85037222	3.10E-277
HNRNPA1	41.85000686	6.30E-280
ZWINT	41.69008662	1.80E-262
PTTG1	41.5293756	1.25E-261
CKS2	41.40344626	6.11E-262
PRDX2	40.75150499	1.60E-265
LDHB	40.56381867	5.73E-264
CALM3	40.52747263	1.92E-257
SNRPE	40.49014647	6.28E-262
TMEM106C	40.27743469	4.80E-252
NUSAP1	40.24465328	2.06E-249
GPX4	40.10254196	2.19E-259
FTH1	40.00474325	1.79E-262
DTYMK	39.87105617	2.17E-248
ACTG1	39.76217012	7.66E-253
ZDHHC12	39.75038348	8.46E-250
RRM2	39.63759861	8.73E-244
YWHAQ	39.22825354	2.79E-249
DDX39A	39.04067369	2.44E-242
ATP5G3	38.93382082	2.71E-250
NUCKS1	38.84316168	1.06E-241
UQCRQ	38.80398001	4.78E-251
CDKN3	38.73382823	3.70E-236
NAP1L1	38.68005609	6.66E-245
SLC25A3	38.62585	6.48E-246
RPS27L	38.55244929	3.16E-245
IMPDH2	38.51888003	1.01E-239
MRPL51	38.33626177	1.86E-240
CACYBP	38.23709561	3.78E-237
TMA7	38.01175087	6.33E-244
RPS20	37.9883605	4.63E-245
RPS21	37.93010765	1.47E-243
COX6B1	37.76252002	6.71E-243
CBX3	37.73258355	1.81E-233
MZT2A	37.70153291	1.75E-233
H2AFY	37.66595021	2.00E-230
LSM4	37.5993863	1.47E-230
NDUFB11	37.59452345	4.90E-238
COX6A1	37.45313651	6.48E-237
GPAA1	37.34602891	3.40E-230
RPLP0	37.20633493	9.02E-235
CENPW	37.16964516	1.51E-222
SRSF3	37.11529805	2.16E-228
PSMB3	37.06136038	1.50E-231
C12orf75	36.96727586	3.89E-221
CHCHD2	36.95320167	7.49E-230
HNRNPAB	36.92063915	4.02E-223
ATPIF1	36.85540758	7.31E-229
MPC2	36.53079004	2.77E-222
HSP90AA1	36.48057741	2.47E-223
SMC4	36.42763578	1.70E-216
RNASEH2C	36.38446895	2.07E-219
SRP9	36.28546734	7.00E-221
FDPS	36.23298538	4.90E-220
HN1	36.13362291	1.12E-215
TALDO1	35.94832802	2.50E-216
ITGB3BP	35.94294769	3.13E-213
PKMYT1	35.74476648	3.29E-209
RBM8A	35.73232736	1.44E-216
RPS16	35.70081268	6.32E-219
POC1A	35.65673086	1.06E-208
NDUFA4	35.61880526	2.59E-221
RPL28	35.56231573	4.88E-218
PSMB6	35.55954355	2.26E-216
UBA52	35.53751632	1.15E-218
CENPM	35.44207873	1.15E-206
RPSA	35.40528601	6.55E-216
SUB1	35.32721783	5.09E-218
NAA38	35.12994197	2.04E-208
NPM1	34.95511888	1.08E-209
PPP1CA	34.93694914	9.09E-209
CYC1	34.92141806	4.03E-209
GMNN	34.88901178	4.04E-202
LSM2	34.70444145	1.06E-203
DHFR	34.64313833	4.33E-200
BCL2L12	34.62149502	1.59E-201
ATP5J2	34.59672201	2.64E-208
CALM2	34.45747261	4.60E-204
RPLP1	34.38079664	3.68E-207
PA2G4	34.34333232	1.05E-201
CYCS	34.33856023	3.94E-204
HSPA8	34.33725993	3.99E-203
C19orf43	34.33262564	7.41E-204
GINS2	34.31366661	9.74E-197
RPL23A	34.27070348	1.22E-207
PRIM1	34.25529471	1.43E-196
SAC3D1	34.19548415	2.02E-196
LIG1	34.11395509	2.41E-195
TXN	33.9915522	2.17E-202
PSME2	33.91887169	2.02E-201
RPL37A	33.74416558	3.24E-200
PPM1G	33.73566993	1.70E-195
MEA1	33.66434179	7.31E-194
GUSB	33.64588647	6.88E-196
TUBB4B	33.61139712	3.71E-192
SRSF2	33.58582202	6.80E-196
HNRNPA3	33.53995539	1.30E-195
LDHA	33.52391426	1.65E-196
PPDPF	33.46366052	1.15E-196
PSMA4	33.43789687	3.57E-194
NDUFB1	33.42640373	1.31E-196
DDB2	33.38081968	4.13E-189
COX7A2	33.34278508	4.61E-200
PGP	33.32154096	9.70E-191
MCM5	33.28741865	3.51E-188
COMMD4	33.15269011	2.92E-189
MIF	33.09396685	3.19E-192
PSMC3	33.0103986	4.23E-189
UQCC2	33.01034154	1.01E-188
EIF4A3	32.9881293	2.54E-187
UQCRC1	32.96866944	5.06E-190
C19orf48	32.95189911	1.50E-186
ATP5O	32.94295698	5.25E-192
BLOC1S1	32.92227435	2.91E-189
HNRNPA0	32.8521786	1.53E-189
SERBP1	32.83839395	7.12E-189
ATP5H	32.75919455	1.21E-188
CENPK	32.67236033	2.17E-182
SNRPD2	32.59800945	1.02E-188
NDUFS6	32.58223314	5.76E-188
ATP5G2	32.52442008	7.32E-189
RPS26	32.51989431	1.31E-189
ILF2	32.51857049	1.94E-185
PIN1	32.50413194	7.22E-186
ATP5L	32.50037472	1.36E-188
PSMB9	32.48101799	4.98E-185
UBE2T	32.46881089	1.46E-180
CCDC34	32.44177273	2.49E-181
BAX	32.43316144	8.25E-184
FUS	32.41231845	1.49E-184
ARPC2	32.36725847	1.46E-186
CSNK2B	32.36422613	8.87E-184
NDUFB4	32.36263434	2.16E-187
SVIP	32.32316879	2.73E-185
OAZ1	32.32233624	1.68E-188
PSMC5	32.24612439	6.15E-183
TPM3	32.19503933	4.19E-183
NDUFA2	32.05855974	8.68E-183
HSPB11	32.05466954	1.37E-179
HSPD1	32.01911517	2.39E-180
RPS15	31.9690342	2.97E-184
KPNA2	31.96837562	3.71E-178
PGAM1	31.94927932	5.46E-180
RPS19	31.90379217	1.17E-182
SSRP1	31.87696846	3.96E-178
YWHAE	31.76731521	1.60E-180
PSMB7	31.73651197	2.81E-180
PSMB2	31.73407519	5.64E-179
PSMA7	31.68420052	1.05E-179
NDUFS8	31.68269499	4.91E-179
COX17	31.66693711	2.06E-179
AURKAIP1	31.62533537	8.17E-179
SET	31.58892986	3.30E-177
PARK7	31.57382181	2.64E-179
HNRNPDL	31.56502074	5.94E-179
MCM3	31.53052629	7.70E-173
PSMD8	31.51964618	8.22E-178
PDIA6	31.48356056	5.76E-180
CDCA5	31.41724886	3.13E-171
ENO1	31.37786439	1.43E-174
RHOA	31.35358881	2.20E-176
GGCT	31.31512472	5.35E-172
SNRPF	31.2272448	3.79E-174
RPL35	31.22270512	3.24E-176
HMGN3	31.18506397	1.01E-175
COPE	31.11567555	5.67E-176
ERH	31.09812712	6.52E-173
EBP	31.04583309	7.41E-171
CDKN2A	31.01868479	2.54E-170
COX5A	31.0136135	1.67E-174
TMEM258	31.01312357	3.75E-175
POP7	30.99080187	6.53E-171
KIF22	30.96225736	2.02E-169
SKA2	30.84274643	1.12E-166
RPL18	30.83615432	4.38E-173
POLR2L	30.8204465	2.82E-171
RAD23A	30.80882262	3.35E-171
ATP1B3	30.80684424	2.38E-169
POLE3	30.80317149	2.53E-168
COX4I1	30.79768909	4.66E-175
RPS17	30.79138639	1.64E-172
POLD2	30.78631868	5.50E-169
SRSF10	30.77973996	6.86E-169
VDAC1	30.77281753	1.99E-170
CCDC167	30.7522575	3.60E-168
AP2S1	30.71981564	1.84E-169
SAE1	30.70252578	2.87E-166
RPS28	30.66063424	2.50E-171
NDUFS5	30.59946128	1.36E-170
RRM1	30.52695529	4.70E-164
DNMT1	30.52573672	2.19E-164
TMPO	30.44749278	1.10E-163
TBCA	30.42858758	1.40E-167
LSM7	30.42597342	9.16E-168
RBMX	30.40110049	1.36E-165
NDUFC2	30.36064721	6.15E-168
ALYREF	30.35140456	1.25E-163
HNRNPD	30.25450549	2.99E-164
VDAC2	30.24357833	4.54E-166
RPL39L	30.24013898	1.69E-162
PCBP2	30.22040187	2.10E-166
FBL	30.21161951	1.91E-164
RPS7	30.17333612	1.25E-167
MAD2L2	30.14182952	1.58E-162
VPS29	30.13480118	9.16E-164
TMEM160	30.12226049	2.33E-164
RPL14	30.10923249	6.45E-166
SNRPG	30.0840024	9.66E-164
RPS12	30.04128376	3.10E-168
LSM5	30.03845453	1.04E-163
FABP5	30.01709543	3.18E-161
CCT3	30.00085675	3.34E-163
RPL13A	29.96681483	2.79E-165
CCT8	29.93017505	1.57E-162
ANP32E	29.91860035	2.47E-160
RPS8	29.89046112	1.09E-164
NONO	29.85878777	7.43E-161
RAD51C	29.82648961	1.05E-158
DCTN3	29.80591965	8.58E-161
RPS3	29.76771639	3.66E-162
RPL36	29.76367102	3.01E-163
WDR54	29.75896519	7.92E-160
RPS23	29.6859095	1.20E-162
HDGF	29.65507158	1.00E-158
UQCR10	29.64026576	4.21E-160
CHAF1A	29.61165103	2.92E-156
MDH1	29.59866662	1.19E-159
E2F1	29.56978255	1.46E-155
BUB3	29.56558961	9.16E-158
PMF1	29.56313689	8.35E-159
SAAL1	29.56158277	8.29E-157
TMEM14C	29.55309029	1.43E-158
DRAP1	29.54699688	2.05E-159
SHCBP1	29.54290003	3.13E-155
PRDX6	29.51962201	1.63E-160
PSMB8	29.44289587	4.08E-158
C14orf2	29.42009645	5.40E-160
SNRPD1	29.41797725	2.05E-157
ATP5B	29.4152326	5.63E-159
HELLS	29.36943964	3.69E-154
PAFAH1B3	29.3448269	4.68E-155
PSMA1	29.33796694	6.50E-158
SNRNP25	29.30111407	3.54E-155
BSG	29.26055199	8.93E-159
PHPT1	29.18604624	1.89E-156
EEF1B2	29.18351292	3.77E-157
TMEM97	29.11777871	1.84E-152
ATP5J	29.07646321	1.62E-156
ARPC3	29.0607358	2.19E-156
NDUFB10	29.0502816	3.64E-156
POMP	29.03820373	2.49E-155
RPL7A	29.01293874	1.38E-155
UQCRFS1	29.00693065	2.00E-155
BANF1	28.93022413	1.16E-152
RNASEH2B	28.9236237	1.90E-152
CLTA	28.91643057	1.26E-152
P4HB	28.9148678	1.17E-153
GSTO1	28.90286035	1.61E-152
PIH1D1	28.73749768	5.22E-151
ALDOA	28.7340065	1.33E-153
CLSPN	28.72671353	2.56E-148
ACOT7	28.71124191	5.96E-149
HNRNPM	28.70114365	2.45E-152
NDUFA6	28.68254966	2.13E-151
UXT	28.66301696	1.35E-152
TCEB2	28.65752666	9.31E-154
RPS3A	28.6026994	3.02E-152
YEATS4	28.59692622	2.12E-148
TMEM109	28.59573397	2.67E-149
SNRPC	28.57509379	1.06E-150
KHDRBS1	28.53662931	4.65E-149
CCT2	28.53434272	2.50E-149
RPL19	28.5119666	5.43E-152
ASF1B	28.48702721	2.45E-146
MT.ND5	28.47913167	3.29E-151
MRPL37	28.44899793	4.74E-148
ATP5E	28.44638015	2.11E-153
TUBA1C	28.44375021	1.39E-147
RUVBL2	28.40175526	2.05E-148
RPL29	28.39833373	5.77E-150
TAGLN2	28.38821984	1.49E-148
ECI1	28.37399573	1.11E-147
CDK4	28.36644445	2.02E-147
RPS5	28.30253191	5.67E-149
SMC2	28.30195092	2.84E-145
MRPL54	28.30034055	1.50E-148
STRA13	28.29378982	7.28E-147
SEC11A	28.28723675	1.06E-147
COPS3	28.18751067	4.36E-145
MRPL14	28.16877102	2.61E-146
PDCD5	28.15688483	2.33E-147
NOP10	28.13925093	8.62E-147
ADRM1	28.12175983	7.71E-147
RPL27	28.11833452	2.68E-148
ETFB	28.09284355	3.87E-146
RBBP7	28.08922091	1.82E-145
RPL10A	28.07767725	4.47E-148
EIF4G2	27.94552579	4.03E-146
COX7B	27.92360809	2.72E-145
SNRPA	27.91955229	9.19E-144
HNRNPK	27.88566876	1.70E-145
DCXR	27.87197655	4.30E-144
FIBP	27.85192279	1.23E-143
RPL23	27.85092866	1.02E-146
NCAPH2	27.8375001	5.71E-142
XRCC6	27.81554873	1.36E-143
PARP1	27.77540419	5.72E-143
COX7C	27.7741715	3.77E-146
CCT5	27.76192069	2.86E-142
XRCC5	27.75862766	1.03E-142
NDUFB6	27.70225224	2.08E-143
BUD31	27.65299712	2.66E-142
ANXA2	27.62336215	2.11E-143
UBE2D2	27.5753031	7.37E-143
MT.ND1	27.57288835	3.05E-143
RBX1	27.57051967	1.91E-141
HINT2	27.54667422	1.30E-141
RPL15	27.50082132	2.01E-142
UFD1L	27.48797307	1.25E-140
TXNDC17	27.47241351	8.11E-141
SLC3A2	27.4678175	1.58E-140
ARL6IP4	27.43077515	5.59E-142
ECH1	27.42177618	1.44E-141
RPL27A	27.39805247	4.33E-141
RAC1	27.37470866	1.25E-140
PRELID1	27.37003536	8.80E-142
RPS11	27.33618423	8.59E-142
SHFM1	27.28125641	2.06E-139
NDUFV1	27.27767484	5.46E-139
NDUFB9	27.264055	6.37E-140
RPL4	27.26140378	1.37E-140
GNB2L1	27.2319304	1.69E-140
NELFE	27.22830121	2.08E-138
RPL39	27.20323306	3.43E-140
DDT	27.19255957	4.88E-138
CLPP	27.1699937	1.78E-138
SSBP1	27.15922897	9.20E-139
LRRC59	27.15916131	1.60E-137
ATP5F1	27.1556431	1.09E-137
ATP5G1	27.15318425	6.31E-138
GNG5	27.13646312	2.28E-138
HNRNPF	27.08600382	1.46E-136
RPL37	27.05169189	1.45E-138
CCT7	27.04409207	2.51E-137
SLC25A39	27.03987701	4.11E-137
MRPL41	27.03975168	8.68E-138
ENY2	27.03924313	3.93E-137
FEN1	26.9945945	2.54E-134
GLO1	26.97323844	6.72E-136
COX5B	26.95924646	3.11E-138
USP1	26.94606165	2.65E-134
SRSF7	26.89179124	2.16E-135
CDCA7L	26.88773216	9.72E-134
TRMT112	26.88305937	1.36E-136
SRRM1	26.85744638	1.83E-135
CDCA4	26.84640777	6.87E-133
ATP6V0B	26.83358552	9.93E-137
PAICS	26.81512257	4.90E-134
FH	26.77695446	6.71E-134
VBP1	26.75390177	5.88E-134
MRPS21	26.7421877	3.84E-135
ATP5D	26.71541619	5.88E-135
ATP6V1F	26.71387895	5.69E-135
NDUFA12	26.69522774	1.12E-134
HLA.A	26.68667348	8.50E-137
CMSS1	26.68112887	2.45E-133
COX6C	26.67665737	5.29E-136
KDELR2	26.63907868	8.92E-135
TUBG1	26.62226277	9.55E-132
SERF2	26.60606353	1.11E-135
RPS13	26.59675666	2.07E-134
CD47	26.59324405	1.39E-133
TCF19	26.56886884	1.49E-130
HSPA9	26.54400228	1.31E-132
MRPL11	26.54396844	2.23E-132
SSX1	26.53287438	1.41E-130
LRR1	26.52673115	1.57E-130
HAT1	26.52660182	2.26E-131
EIF3L	26.51336255	2.32E-133
SRP14	26.51120939	2.32E-134
RPS25	26.51105716	7.29E-134
TFDP1	26.49345664	1.27E-130
DDX46	26.47108706	3.64E-132
TOMM5	26.46555832	6.71E-132
MRPS11	26.46019146	2.76E-131
TMX1	26.4353883	3.30E-132
EIF3F	26.41777258	2.49E-132
RPL13	26.40259551	4.24E-133
ENSA	26.38632863	1.21E-131
NUDC	26.38270685	2.13E-131
RPL11	26.34735358	9.22E-133
SNRPD3	26.34186839	2.36E-130
TAF9	26.33335865	2.18E-131
NUDT8	26.33138861	2.28E-129
RPL8	26.29824353	3.95E-132
RPS15A	26.28939482	2.73E-132
CALR	26.28650715	1.07E-130
SLBP	26.26537166	9.56E-129
RNPS1	26.25389404	1.44E-130
LAGE3	26.24842901	5.84E-130
HNRNPH3	26.24701753	6.75E-130
EEF1D	26.24695814	1.68E-132
TSTD1	26.22963458	1.17E-130
AURKB	26.22459796	1.47E-127
ASNA1	26.22058522	2.10E-130
TMEM14B	26.19527995	8.66E-130
NDUFS3	26.13954013	6.66E-129
UBE2C	26.12751801	9.00E-127
JTB	26.11260009	8.12E-131
SNRPA1	26.10733953	2.75E-128
CD320	26.10416182	5.63E-129
WDR76	26.0931649	1.11E-126
RFC2	26.07881853	9.41E-127
GMPS	26.07776913	2.34E-127
MT.ND4	26.07167139	6.01E-131
RNF5	26.06873388	5.09E-128
RPL38	26.05109164	8.57E-130
MCM2	26.04840738	2.08E-126
RPS4X	26.03924332	2.77E-130
RPL18A	26.00903463	2.73E-129
TMUB1	26.00440118	6.89E-128
PSMA5	25.98308686	7.88E-128
TUFM	25.9770572	3.59E-129
RTN3	25.94017711	2.60E-127
PSME1	25.92622799	2.59E-129
UBE2L3	25.9254201	6.14E-128
MTCH2	25.89744518	1.68E-126
SLC29A1	25.89527203	1.88E-125
ARHGDIA	25.89449249	1.40E-127
ATG3	25.87905403	9.63E-127
PSMD4	25.87756997	1.38E-127
THOP1	25.87050123	3.83E-126
SUMO1	25.82552603	1.41E-127
PDLIM1	25.81138181	1.18E-125
BOLA3	25.80702118	1.65E-126
ILF3	25.80360476	1.36E-126
RPS29	25.79969701	1.84E-128
PXMP2	25.77540589	8.55E-125
DERL3	25.77313623	1.60E-126
SOD1	25.75263865	7.25E-127
STOML2	25.73806335	1.56E-126
BRK1	25.72545062	2.71E-126
TEX264	25.6980103	1.19E-125
NCL	25.68257543	3.56E-126
RBM39	25.67622795	5.02E-126
NDUFB7	25.66971769	8.67E-127
LY6E	25.61450315	9.17E-125
RCCD1	25.53336659	1.03E-122
C1QBP	25.50715813	2.90E-124
ODC1	25.48429314	2.08E-124
CENPP	25.47784303	7.61E-122
ATP5C1	25.47253489	2.81E-124
PSMA2	25.44798944	7.04E-124
ANAPC15	25.44432136	4.67E-123
AKR1B1	25.44398847	3.96E-123
TPRKB	25.42910094	4.70E-123
AP2M1	25.42541091	9.62E-124
EIF4H	25.39293577	5.36E-123
PRMT1	25.39005102	1.18E-123
RER1	25.38408417	7.44E-124
MKI67	25.35621205	1.51E-120
SLC35B1	25.35440863	4.98E-123
ASRGL1	25.34408621	7.12E-121
PRDX3	25.30021004	5.65E-122
APOBEC3B	25.26795727	4.21E-120
TRIM28	25.26222178	2.99E-121
NDUFAB1	25.25197187	2.32E-122
GNB2	25.2160757	6.06E-122
MYBL2	25.19719275	9.03E-120
PSMB1	25.19665716	6.68E-123
MRPL57	25.17550595	5.34E-121
NHP2	25.16254587	1.18E-121
HNRNPR	25.15362859	2.80E-121
GDI2	25.08155452	1.49E-120
RPS6	25.07183303	1.91E-121
RPL41	25.06019499	1.89E-122
PGK1	25.04517635	4.15E-121
ACADVL	25.01652427	1.91E-120
C19orf53	25.01071827	1.54E-120
PSMD2	24.97894616	8.51E-120
NACA	24.97379137	2.22E-121
SSNA1	24.95566292	1.28E-119
POLR2I	24.93776703	6.87E-120
SRSF9	24.89422562	2.17E-119
SGOL1	24.8815885	8.31E-117
PNKD	24.87997734	8.87E-119
FAU	24.8764256	1.37E-119
PHB2	24.82529276	1.12E-118
RCN2	24.80665018	6.02E-119
ACAT2	24.80532307	7.84E-117
TRAPPC1	24.80079055	1.90E-118
CDC37	24.79437348	1.35E-118
BRD2	24.77010785	6.54E-118
BTF3	24.764389	3.96E-119
DNAJA1	24.76159798	5.17E-118
MT.CO3	24.76016485	3.32E-120
RPL6	24.72943534	8.18E-119
NDUFS7	24.71553047	5.04E-118
NDUFA13	24.71176498	9.68E-119
CALM1	24.70502121	1.91E-118
SPC24	24.67493816	3.63E-115
PMVK	24.66298949	1.78E-117
AHCY	24.65154788	1.32E-116
UQCC3	24.64405865	1.14E-116
NUDT21	24.64327088	2.88E-116
CCNI	24.64177713	2.58E-117
MRPL23	24.6379674	2.35E-117
CNIH1	24.62378035	7.21E-117
VRK1	24.61831088	6.90E-116
TMEM18	24.59761502	6.79E-116
PPA1	24.59114804	9.46E-117
RPL32	24.58015267	1.93E-117
RPS10	24.53261804	1.04E-116
RPS9	24.51861121	5.51E-117
SF3B2	24.50253705	3.44E-116
DNPH1	24.49041824	2.64E-115
LMAN2	24.4858655	1.24E-117
RPS24	24.46434725	1.76E-116
CISD2	24.42420316	1.49E-115
C14orf166	24.35267931	2.97E-115
DBI	24.33308409	4.37E-115
B3GAT3	24.31862555	2.98E-114
SMC3	24.30981434	2.96E-113
CCNB2	24.30021884	3.07E-112
PHB	24.25417213	6.68E-114
UBALD2	24.25144015	3.57E-114
TROAP	24.2394988	9.83E-112
MRPL12	24.23739016	2.45E-113
NOP56	24.22390628	3.35E-113
GALK1	24.2225078	8.45E-113
RPS18	24.20922101	6.26E-114
RPL24	24.20713726	1.48E-114
TIMM10	24.20589916	4.73E-113
MT.CO2	24.19927059	6.46E-115
CCT4	24.19598321	1.53E-113
EEF1A1	24.16106774	4.42E-114
CDC45	24.15410699	4.39E-111
NME1	24.10953279	5.63E-113
HIGD2A	24.10467036	2.42E-113
RPL7	24.10292605	7.34E-114
MRPS34	24.09100117	1.31E-112
EZH2	24.07609741	5.03E-111
RALY	24.03537142	1.37E-112
PTGES3	24.02961248	1.74E-112
GMFG	24.01032915	5.64E-112
NOL7	23.99111211	6.78E-112
CDK5RAP3	23.97856432	1.25E-111
CUTA	23.9671138	2.00E-112
UBL5	23.95355252	6.66E-113
SNRNP70	23.94176985	2.85E-111
AK2	23.87991599	2.35E-110
MDH2	23.87583111	3.44E-111
MT.CYB	23.86532831	3.47E-112
CCT6A	23.85464838	3.80E-110
SLC25A11	23.84227361	9.01E-110
CTNNAL1	23.82247821	3.80E-109
PRC1	23.81994104	1.39E-108
POLE4	23.79698486	7.79E-110
TACC3	23.7904892	2.90E-108
POLR2F	23.78984932	2.73E-110
SLIRP	23.76563014	3.71E-110
TUBA4A	23.753331	7.35E-109
SF3B6	23.74355874	4.05E-110
ARGLU1	23.69907634	2.12E-109
C11orf73	23.6547677	5.98E-109
TIMM17A	23.64796717	1.07E-108
THOC7	23.63382291	7.07E-109
MRPS16	23.62627581	1.10E-108
PPIF	23.61628349	6.04E-108
ARPC5	23.61526589	2.00E-108
EIF3K	23.6093685	1.57E-109
MRPL22	23.60596142	1.01E-108
HACD3	23.58793205	8.56E-108
FANCI	23.58672291	6.99E-107
PRPSAP1	23.58468759	1.45E-107
PFDN2	23.58225137	1.24E-108
HPRT1	23.56655466	2.59E-107
OIP5	23.55721334	1.87E-106
APOA1BP	23.55313869	1.61E-108
BLVRB	23.5309641	1.54E-107
NDUFB2	23.4980486	1.28E-108
POLR2G	23.48666907	3.48E-107
MRPL34	23.48142162	1.01E-107
EIF2S2	23.46553084	5.60E-108
ATP2A1.AS1	23.46287264	4.83E-106
NDUFA11	23.43531516	2.22E-108
GADD45GIP1	23.42677677	9.77E-108
HNRNPC	23.42062416	4.87E-108
ARF5	23.41752077	4.49E-107
TIMM13	23.40901886	4.41E-107
EID1	23.39757571	9.94E-108
H2AFX	23.39613042	1.25E-105
CDK1	23.38085549	4.60E-105
TPT1	23.35858888	1.15E-107
ECI2	23.34198924	4.18E-106
DCTPP1	23.33570336	1.92E-105
RPL9	23.31314136	5.77E-107
EMC4	23.25212935	2.73E-106
MRPS7	23.24962285	9.75E-106
RPL22	23.22424352	1.67E-106
SLC9A3R1	23.21713091	2.22E-105
EIF3I	23.19305774	1.47E-105
CNPY3	23.19302784	5.42E-105
MFGE8	23.17356811	4.44E-104
MYDGF	23.17201527	2.28E-106
ALDH16A1	23.16733347	1.97E-104
MYEOV2	23.15703715	7.71E-106
PRDX1	23.14530915	1.64E-105
PSMD14	23.14220833	9.52E-105
C16orf59	23.13406646	2.79E-103
NDUFA9	23.10994407	1.04E-104
POLR2J	23.10740743	3.99E-105
PPP1CC	23.10474053	5.55E-105
UBA2	23.08785272	4.54E-104
ETFA	23.0854488	1.67E-104
C20orf24	23.0726297	2.42E-104
ANXA5	23.05977461	2.84E-104
NOSIP	23.02441019	7.99E-104
POLR2E	23.02435182	9.32E-104
CLNS1A	23.01771311	8.74E-104
MPDU1	23.01002775	3.25E-103
ESD	23.00184429	1.97E-103
FANCG	22.97280657	2.87E-102
TOMM40	22.9407999	3.32E-103
CDC5L	22.93583108	1.01E-102
CDC6	22.92716729	1.13E-101
CHEK1	22.92053322	6.09E-102
SDHB	22.91199285	4.16E-103
PTBP1	22.90810176	9.92E-103
RHEB	22.90758061	1.24E-103
NEDD8	22.89863518	6.83E-104
TOMM22	22.87662185	4.40E-103
MYL6	22.8752114	3.67E-104
PPIH	22.84368108	7.76E-102
RAD9A	22.84159677	8.70E-102
AC090498.1	22.82171073	6.59E-103
PSMB5	22.79761647	3.82E-102
PLEKHJ1	22.79218427	4.21E-102
NDUFB3	22.78871317	2.12E-102
SPCS2	22.78178854	2.29E-103
CALU	22.7768121	1.98E-102
TPGS2	22.7709349	1.80E-101
PSMD13	22.7547565	1.01E-101
ARPC1A	22.74751202	9.38E-102
SUCLG1	22.74713267	1.68E-101
CCNG1	22.74237709	1.71E-101
SFPQ	22.71821491	1.51E-101
DNAJB11	22.70730364	6.83E-102
H3F3B	22.68955051	8.54E-102
PPIG	22.68768263	3.52E-101
C17orf89	22.68716117	1.52E-101
PSIP1	22.68184627	1.27E-100
MRPL9	22.66932411	4.78E-101
LAP3	22.65712597	2.97E-101
SIGMAR1	22.63505428	1.17E-100
TMEM50A	22.6346649	1.43E-101
DNAJC1	22.63291021	1.15E-101
NENF	22.61422069	4.95E-101
UBE2M	22.6040072	1.57E-100
CENPF	22.59375982	4.49E-99
NRM	22.57629606	4.21E-99
C16orf13	22.57522382	1.28E-100
TMSB10	22.57464487	1.33E-101
RPS27	22.5591309	2.82E-101
NT5DC2	22.54606511	5.97E-100
CNBP	22.54435742	1.85E-100
ACYP1	22.52827674	4.89E-99
RPL12	22.52614096	9.32E-101
SCAMP3	22.51368654	5.01E-100
7-Sep	22.50669098	1.11E-99
EMC6	22.49835072	4.17E-100
CHCHD3	22.4916433	2.01E-99
CIB1	22.4881795	6.68E-100
NDUFA8	22.48525422	1.05E-99
ORC6	22.48523181	2.18E-98
NUTF2	22.47713446	8.86E-100
TRIP13	22.47348082	3.21E-98
RAB11A	22.44484945	4.35E-99
RPL26L1	22.4273077	5.01E-99
HSP90AB1	22.4215398	1.03E-99
RPS27A	22.38980775	5.27E-100
SRRM2	22.37188227	4.60E-99
TRA2B	22.3616065	2.61E-99
PPP2CA	22.33823743	7.59E-99
SHMT2	22.32534646	4.98E-98
PSMC3IP	22.30348551	6.03E-97
RPL35A	22.29898229	2.13E-99
PGD	22.27560351	9.92E-98
PPIB	22.27336379	3.42E-99
APH1A	22.27189102	4.48E-98
EIF1AX	22.26006935	2.03E-98
C12orf57	22.23627371	1.91E-98
SF3B4	22.2311504	1.19E-97
PTPMT1	22.23101798	1.36E-97
NUDT5	22.22772118	2.09E-97
AKR7A2	22.22269215	3.19E-97
UBE2I	22.19399741	1.62E-97
RPP21	22.19288426	4.85E-97
PSMD3	22.18115112	2.21E-97
RAD21	22.17395488	7.59E-97
PPP1R14B	22.16008241	4.57E-97
NAA10	22.14820366	1.87E-97
MRPS15	22.14477893	2.56E-97
PSMB4	22.13679502	2.81E-97
DERL2	22.12550298	4.76E-97
RAD51AP1	22.12101512	1.42E-95
C11orf58	22.11752875	2.71E-97
PAGE5	22.11284858	1.20E-96
MTCH1	22.11112784	1.36E-96
MT.ATP6	22.10076945	3.87E-98
SSSCA1	22.08922589	9.63E-97
PRPS2	22.08832123	6.49E-96
SAP18	22.0871631	4.99E-97
TMEM147	22.08710562	2.05E-97
CSE1L	22.05011472	1.69E-95
RPLP2	22.04446424	1.26E-96
PCBP1	21.96775143	4.50E-96
GHITM	21.95285776	3.38E-96
IFI27L1	21.93409836	3.07E-95
VDAC3	21.87793483	1.78E-94
CAPZB	21.86779673	5.99E-95
MRPL4	21.86486258	4.38E-95
RFC4	21.86439782	6.27E-94
TRAPPC2L	21.86331055	3.84E-95
YIF1B	21.84901069	1.13E-94
SF3A2	21.82598856	2.00E-94
SDF2L1	21.810032	8.52E-95
TMED9	21.80168432	6.62E-95
SLC25A10	21.78628226	2.50E-93
HAX1	21.78074321	1.09E-94
PPP2R1A	21.77913185	4.28E-94
MAPRE1	21.76228268	4.01E-94
ACP1	21.75211012	2.90E-94
PPP1R7	21.74360434	4.88E-94
ARPC1B	21.7244741	4.85E-94
HNRNPUL1	21.72089433	1.09E-93
PSMG3	21.71254335	1.79E-93
EIF3M	21.70771781	4.29E-94
MRPL27	21.70601857	2.38E-93
SPAG7	21.67204837	1.34E-93
NANS	21.66495805	1.03E-93
CERS2	21.6502184	2.85E-93
RNF167	21.63411056	3.01E-93
IP6K2	21.61055802	5.91E-93
TIMM8B	21.60396447	5.54E-93
COX7A2L	21.59307172	2.74E-93
FDXR	21.56932406	8.16E-92
AUP1	21.56084515	3.49E-93
ARHGDIB	21.54347664	6.01E-92
CDKN2D	21.5406904	1.45E-91
UQCR11	21.53651605	1.74E-93
ANP32A	21.53138641	3.30E-92
WDR83OS	21.50509479	6.15E-93
CHID1	21.49957463	8.87E-93
SLC35B2	21.48134048	6.60E-92
BCAP31	21.41294002	4.46E-92
GRHPR	21.41147521	1.63E-91
AK3	21.41113558	1.67E-91
EXOSC8	21.39471243	1.19E-90
KPNB1	21.39409243	3.43E-91
METAP2	21.38771156	2.76E-91
ADIPOR1	21.38336174	1.57E-91
ARL6IP6	21.37021349	1.43E-90
MRPL55	21.35937858	2.47E-91
STARD7	21.35433798	3.74E-91
NDUFS4	21.34896968	3.69E-91
MRPL32	21.3209838	1.19E-90
EDF1	21.31161675	1.36E-91
HSPE1	21.29980745	9.73E-91
INAFM1	21.28493144	1.42E-89
MRPS25	21.28293444	3.27E-90
HEXB	21.28045105	1.25E-90
EI24	21.27440035	1.94E-90
PDAP1	21.26287649	2.13E-90
MRPS12	21.25759839	1.31E-90
PABPC1	21.24556031	5.68E-91
MCOLN1	21.2447777	7.11E-90
ICT1	21.23814557	5.28E-90
PSMC2	21.22169135	6.88E-90
TCP1	21.20944572	8.05E-90
OLA1	21.20840138	6.72E-90
POLR2H	21.20285207	1.56E-89
MAZ	21.19376382	2.47E-89
C1orf43	21.18364743	5.48E-90
CAMTA1	21.13685524	1.43E-89
FOXM1	21.12989757	3.34E-88
POLA2	21.10670075	4.10E-88
SUMO3	21.10502788	4.61E-89
YWHAB	21.10270158	2.01E-89
HADH	21.09061843	2.92E-88
PMPCB	21.0854218	6.57E-89
EMC7	21.0770968	1.32E-89
RPL30	21.07138989	1.06E-89
PRADC1	21.06303546	2.24E-88
TOR2A	21.05648945	1.81E-88
EWSR1	21.03795887	9.32E-89
KLHDC3	21.02903237	2.52E-88
TIMELESS	21.02671205	1.28E-87
MPST	21.01237664	1.15E-88
CBX5	21.01041415	8.07E-88
ACAT1	21.00589517	2.06E-88
UBXN1	21.00168129	3.39E-88
POLR2K	20.99975296	1.10E-88
MRPS18B	20.98482427	3.54E-88
SLC25A6	20.98345721	1.49E-88
MRPL21	20.97313492	2.28E-88
COPS8	20.96940282	4.40E-88
ATP5SL	20.94563483	1.45E-87
TOMM7	20.94337259	1.71E-88
NUDT15	20.93786235	2.80E-87
MCM4	20.93203252	6.36E-87
LMF2	20.91825704	1.58E-87
PFDN1	20.90916433	9.91E-88
ELAVL1	20.90681577	9.48E-88
SDHA	20.9068046	1.22E-87
GUK1	20.8852797	1.47E-88
MTHFD2	20.86558027	2.20E-87
YIF1A	20.8438591	1.88E-87
POLR3K	20.83481424	1.46E-86
TMEM208	20.83232579	8.08E-88
PSMC4	20.83153014	4.21E-87
ITGAE	20.82177628	5.05E-87
SRM	20.80737268	3.00E-87
SKA3	20.79296875	8.97E-86
CAMLG	20.78992949	6.55E-87
CMC2	20.74928391	2.84E-86
CCR10	20.73480552	1.17E-86
HMGB3	20.72107854	8.03E-86
DNAJC8	20.69024769	4.31E-86
CKAP2	20.6644195	2.67E-85
TRAP1	20.65530473	9.33E-86
SMARCB1	20.65515455	7.90E-86
EEF2	20.64719115	2.19E-86
RBM3	20.62827406	3.50E-86
RPS2	20.61776034	5.89E-86
NCAPG2	20.59306488	2.27E-84
ECHS1	20.58620322	3.60E-85
RPA2	20.56621895	1.33E-84
TIMM50	20.56252167	4.41E-85
TMEM14A	20.55761266	5.11E-85
PPP4C	20.55657412	4.40E-85
HNRNPU	20.54896997	1.85E-85
NDUFS2	20.53754598	6.60E-85
SLC2A4RG	20.52362362	2.89E-84
WDR62	20.51935343	8.02E-84
EEF1E1	20.51071768	1.11E-84
ELOF1	20.49708083	8.76E-85
MRPL47	20.48867068	1.10E-84
GTF2A2	20.47348974	1.06E-84
MRPL17	20.4619376	4.61E-84
QARS	20.45922912	1.77E-84
BABAM1	20.45870236	1.43E-84
FKBP3	20.45206925	2.47E-84
KIF20B	20.44850422	1.38E-83
FRZB	20.44066323	2.66E-84
PRPF31	20.43893659	2.75E-84
MT.CO1	20.42357603	2.34E-85
RABL6	20.42252707	8.89E-84
MMADHC	20.42111351	2.20E-84
LITAF	20.41925648	6.29E-84
HMGXB4	20.3809728	2.15E-83
MAGOHB	20.35795772	2.80E-83
ARF1	20.34700285	5.23E-84
TCEB1	20.34646173	7.94E-84
NME4	20.34573702	3.56E-83
AC004556.1	20.33476438	2.91E-83
NME2	20.30991002	2.77E-83
FN3KRP	20.28048435	1.59E-82
CUEDC2	20.27146317	4.26E-83
TOP2A	20.23060064	1.06E-81
EBNA1BP2	20.22778771	8.22E-83
CDK2AP2	20.22040027	1.41E-82
UTP18	20.21068961	2.68E-82
HSD17B10	20.20159005	1.10E-82
RBM42	20.19599887	2.42E-82
NUF2	20.17997787	2.37E-81
BAG1	20.16773006	1.47E-82
SUPT4H1	20.16164491	2.17E-82
ARF6	20.14041271	1.71E-82
GNAI2	20.1316752	5.23E-82
CCDC124	20.12097079	5.60E-82
ISCA1	20.11517134	6.02E-82
SSR2	20.10452756	3.54E-82
SMARCA4	20.10408121	1.07E-81
RPL5	20.09187288	2.51E-82
RFC5	20.0848764	7.06E-81
CRTAP	20.07455473	1.51E-81
SNHG7	20.07209757	2.91E-81
RPL3	20.06956642	4.60E-82
OXCT1	20.06138454	3.62E-81
NSA2	20.06012687	1.19E-81
MXD3	20.03406242	1.31E-80
TMEM167A	20.028255	1.32E-81
SNU13	20.01507918	2.37E-81
ZNF428	20.01129386	2.74E-81
ASPSCR1	20.0022344	5.45E-81
MRPS18C	19.99519572	5.85E-81
DONSON	19.98328512	3.69E-80
TAP1	19.98206096	3.81E-81
MINOS1	19.94228831	7.00E-81
TMEM183A	19.94163976	1.33E-80
TSPAN3	19.9135388	9.72E-81
MRPL42	19.9123996	2.26E-80
MRPL3	19.85762215	5.19E-80
DPY30	19.85179029	7.78E-80
PCNP	19.82609717	5.08E-80
METTL9	19.81316627	6.21E-80
VKORC1	19.77584421	1.21E-79
DPM2	19.76755024	2.51E-79
EIF6	19.76609801	1.60E-79
SNF8	19.75046408	1.80E-79
PRKDC	19.74454659	7.06E-79
MCUR1	19.72152798	6.52E-79
MRPS23	19.71684327	5.29E-79
RPS14	19.71471298	2.13E-79
FKBP1A	19.70352138	4.33E-79
STRAP	19.70340289	3.13E-79
TMEM261	19.6840584	7.68E-79
DCPS	19.68293435	1.38E-78
MYL6B	19.68171738	8.23E-79
NAA50	19.65150423	2.45E-78
RBM17	19.64598448	1.79E-78
IGKV3.15	19.64086298	1.59E-78
GTF3A	19.6267846	1.73E-78
POLD1	19.60810596	1.55E-77
MORF4L1	19.59699355	1.82E-78
ABHD12	19.59456106	5.75E-78
SMC1A	19.5903581	1.53E-77
ZNF207	19.57197579	3.81E-78
GNAS	19.56241104	2.42E-78
SEC13	19.55984652	5.11E-78
TP53I13	19.5543118	1.30E-77
DHPS	19.55329563	6.12E-78
TOMM20	19.55215058	3.87E-78
DAZAP1	19.54656838	7.82E-78
SMS	19.54626033	2.52E-77
MT.ND6	19.53004327	1.51E-77
RECQL4	19.48564753	1.58E-76
RPL21	19.48433355	6.81E-78
IFNAR2	19.48417055	1.07E-77
C9orf78	19.46461881	2.03E-77
APRT	19.44035284	2.34E-77
PTS	19.43902139	6.09E-77
KIFC1	19.41952939	4.78E-76
IER2	19.40505431	5.83E-77
MRPS26	19.40230658	1.23E-76
REC8	19.40175015	1.47E-76
POLR1D	19.40167562	7.83E-77
PSMC1	19.39822256	9.25E-77
FAM111B	19.37015965	1.08E-75
TBCB	19.35869541	1.31E-76
THOC3	19.33494203	5.83E-76
CCDC85B	19.31898205	2.27E-76
KHSRP	19.31314622	8.59E-76
PPP6C	19.30590548	4.50E-76
PARPBP	19.30453496	2.61E-75
MRPL10	19.29355113	8.48E-76
RAB5C	19.28757382	4.16E-76
APIP	19.26259218	1.43E-75
FANCA	19.25462011	4.39E-75
ITM2A	19.25423191	1.04E-75
MRPL20	19.21691654	1.35E-75
UCP2	19.21223987	2.24E-75
CCDC12	19.20942567	1.10E-75
COPRS	19.19058839	4.62E-75
NAPA	19.18539725	2.39E-75
MRPL28	19.18320644	3.93E-75
EIF3G	19.17516108	1.05E-75
NDUFAF3	19.15428797	3.24E-75
COPS6	19.15031544	2.50E-75
MND1	19.14537686	3.69E-74
MCM6	19.1341655	3.49E-74
MESDC2	19.10404875	5.97E-75
RPP30	19.09115857	3.43E-74
CWC15	19.08664003	1.28E-74
ATP5A1	19.08377144	3.82E-75
CLPTM1L	19.06999142	9.03E-75
ATAD2	19.06755407	9.56E-74
RBBP4	19.04181501	2.56E-74
SSR1	19.04037539	1.46E-74
DUS1L	19.03359442	2.92E-74
MRPL52	19.03314654	2.25E-74
ZCRB1	19.0303631	3.08E-74
GPS1	19.01611457	4.86E-74
BLOC1S2	19.00612987	6.67E-74
ACAA2	18.98512581	1.17E-73
FAF1	18.98186118	1.22E-73
EIF3D	18.97313679	4.36E-74
FANCD2	18.97033277	4.45E-73
TRIAP1	18.96110899	1.35E-73
ALG3	18.93888867	1.14E-73
ANAPC5	18.93781154	8.98E-74
SS18L2	18.93700996	1.44E-73
MRPS33	18.93451727	1.07E-73
RPA1	18.92809194	5.00E-73
NARF	18.92775239	1.54E-73
EIF2S1	18.91912064	3.34E-73
LSP1	18.9122584	2.34E-73
VCP	18.91084221	1.45E-73
UBAC1	18.90865849	4.63E-73
RTF1	18.90767997	1.75E-73
SF3B5	18.9070089	1.48E-73
GAMT	18.90327834	4.80E-73
CHTF18	18.89355443	1.68E-72
ZWILCH	18.86718277	1.77E-72
TXN2	18.85812258	5.82E-73
SUZ12	18.84006659	1.51E-72
PSMD9	18.82059224	1.07E-72
RPS4Y1	18.80246031	1.31E-72
MANF	18.78941524	9.33E-73
ALG5	18.78744699	9.53E-73
PSMB10	18.78306387	1.23E-72
SRSF11	18.78239181	1.52E-72
RPL36AL	18.77140769	4.71E-73
EXOSC5	18.76787002	3.48E-72
BRI3BP	18.75834717	9.82E-72
MTHFD1	18.74834613	8.63E-72
GANAB	18.73789888	4.46E-72
THG1L	18.73495389	9.30E-72
DDAH2	18.71598491	1.27E-71
TSN	18.71427069	4.70E-72
KDELR1	18.70305732	2.93E-72
ITGB1BP1	18.69612165	1.09E-71
RPL26	18.69375244	4.46E-72
MTX1	18.67794928	8.97E-72
ANLN	18.67584359	6.14E-71
NPM3	18.67266778	1.09E-71
RBM22	18.6612115	2.14E-71
TKT	18.65977013	1.27E-71
PTRHD1	18.65892859	1.25E-71
HLA.E	18.65740973	8.82E-72
CBX1	18.65666851	3.63E-71
ILVBL	18.6547555	2.12E-71
DCTN2	18.65417178	1.35E-71
CMC1	18.65175477	1.99E-71
TMED1	18.64993617	1.99E-71
PRPF19	18.62997188	3.36E-71
EIF4A1	18.6235706	2.13E-71
NDUFA5	18.61801171	1.38E-71
OSTC	18.61288205	1.01E-71
RPL10	18.61209041	7.29E-72
C9orf142	18.61121123	2.79E-71
LAMTOR4	18.6090116	1.49E-71
UFC1	18.60333665	1.49E-71
EMC3	18.59832399	1.92E-71
BAZ1B	18.5955692	8.55E-71
PPP1R11	18.57828344	5.31E-71
EMC9	18.57671311	1.07E-70
CBR1	18.57560505	6.00E-71
ERGIC3	18.57332156	1.14E-71
EXOSC9	18.5598142	1.09E-70
FABP6	18.54772506	1.45E-70
CDC20	18.54562543	4.36E-70
STX10	18.53967037	1.17E-70
FUNDC2	18.52240806	9.78E-71
ADM	18.51485036	2.06E-70
TOR1A	18.50768921	1.83E-70
KXD1	18.50606728	1.30E-70
HP1BP3	18.50566081	1.77E-70
SPC25	18.50327635	8.76E-70
MLF2	18.48254811	1.64E-70
SDHD	18.48174462	2.39E-70
EAF2	18.45511666	2.26E-70
RPL22L1	18.44857918	2.72E-70
RPS6KB2	18.44205436	3.43E-70
MAP2K2	18.42893233	4.39E-70
WDR18	18.42661648	7.02E-70
TGFB1	18.42646972	5.55E-70
PRRC2C	18.424835	3.18E-70
PIN4	18.42342281	7.96E-70
ARHGAP11A	18.4229623	2.61E-69
PLK4	18.40526012	3.80E-69
MRPS2	18.40092182	8.16E-70
DUSP12	18.39437588	8.36E-70
SON	18.39419367	4.59E-70
MYLIP	18.39072991	1.04E-69
LRRC45	18.38686996	2.51E-69
UBL7.AS1	18.3793063	3.79E-69
UROD	18.3780371	1.26E-69
SPATS2L	18.37330899	1.76E-69
CPSF6	18.33146815	2.58E-69
RAD51	18.3307807	1.20E-68
C20orf27	18.32973878	3.18E-69
NAP1L4	18.30847131	3.96E-69
GRK6	18.30770308	3.22E-69
USMG5	18.30215226	1.46E-69
NAE1	18.29302587	4.45E-69
PTMS	18.29072872	9.66E-69
VAMP2	18.28831629	2.81E-69
COA3	18.28547961	6.06E-69
SF1	18.28150473	4.17E-69
COIL	18.27625912	6.95E-69
HNRNPA1L2	18.27413523	7.79E-69
APEX1	18.24005342	1.05E-68
PEBP1	18.229289	5.34E-69
FMNL1	18.2283816	1.00E-68
NDUFA10	18.2166571	1.14E-68
GPN3	18.21436929	2.64E-68
MKKS	18.19955036	2.11E-68
ISOC2	18.19316388	2.20E-68
STIP1	18.19264925	3.49E-68
WDR61	18.17539178	2.34E-68
KIAA1143	18.15570795	4.45E-68
TOR3A	18.15484611	1.88E-68
UAP1	18.15406212	2.05E-68
ARL3	18.14669296	6.32E-68
SHKBP1	18.14297437	3.71E-68
AKIP1	18.14234008	9.35E-68
ATP6V0E2	18.1213639	1.25E-67
NUBP2	18.11819913	7.92E-68
COMTD1	18.11396358	1.18E-67
LUC7L2	18.11357212	1.03E-67
SLC27A3	18.10513375	1.56E-67
SSBP2	18.10190722	1.91E-67
XRCC1	18.06821352	3.23E-67
ERP29	18.06124904	5.12E-68
EIF3B	18.06121038	1.69E-67
PBK	18.05589577	8.41E-67
CAV1	18.04761111	2.27E-67
EIF3H	18.03454569	1.22E-67
SKP1	18.03020436	1.27E-67
RPL36A	18.02794782	9.75E-68
UQCRC2	18.02647911	2.22E-67
SFXN1	18.0066558	6.34E-67
COA4	17.99932519	4.51E-67
CLN6	17.99730179	3.60E-67
ASPM	17.99338166	2.09E-66
LSR	17.99218521	3.74E-67
MRPL24	17.98163908	4.55E-67
IFRD2	17.97505907	6.03E-67
NUP85	17.97404656	1.58E-66
SRRT	17.96423378	1.25E-66
PDHB	17.95581769	8.55E-67
GCSH	17.94832071	7.15E-67
UBB	17.92679777	7.52E-67
NAA20	17.92017402	1.06E-66
RPAIN	17.91469227	1.78E-66
CISD3	17.9107719	2.16E-66
RCE1	17.90348417	2.03E-66
ADSL	17.89175134	2.81E-66
RHBDD2	17.88539884	2.44E-66
LYPLA1	17.86298769	2.40E-66
CEP57	17.86237924	5.94E-66
PTP4A2	17.86190305	2.32E-66
SDHC	17.85638348	2.74E-66
NABP2	17.85582541	5.46E-66
LAMTOR1	17.85331354	2.91E-66
C19orf24	17.85306382	2.19E-66
TPR	17.83917431	4.64E-66
MRPL13	17.83434927	9.50E-66
FAAP20	17.82759981	3.83E-66
ATIC	17.82365577	7.89E-66
UBE2E3	17.82291393	4.89E-66
ZNF367	17.82288629	2.47E-65
PPP5C	17.81612621	1.27E-65
SNX5	17.81373865	1.00E-65
TAF10	17.81146532	6.87E-66
KIAA0125	17.80604657	5.88E-66
UBE2N	17.79400212	8.98E-66
COPS2	17.79362354	1.18E-65
WRAP53	17.77695956	3.06E-65
TTF1	17.76558374	2.97E-65
P4HTM	17.76497961	1.35E-65
PDCD6	17.76303592	1.35E-65
RBM38	17.7582566	1.92E-65
MRPL48	17.75216697	2.20E-65
MZT1	17.75178253	3.46E-65
ATPAF1	17.75085279	2.27E-65
SRA1	17.7279063	2.26E-65
RFWD3	17.72699942	8.37E-65
TCIRG1	17.72585604	3.88E-65
CYB5A	17.71967406	4.04E-65
CCNB1IP1	17.71924829	3.46E-65
SEPW1	17.71070915	2.84E-65
DAP3	17.70850521	2.81E-65
NUCB1	17.70721455	3.05E-65
GLRX3	17.70461824	4.75E-65
DRG1	17.69581576	6.25E-65
RRAGD	17.69343607	4.72E-65
SRSF4	17.68848184	5.71E-65
GNL1	17.68736912	6.00E-65
PIGX	17.68459725	7.51E-65
MRPS6	17.68042502	1.04E-64
DDRGK1	17.67157842	4.36E-65
COX20	17.67037407	4.63E-65
NCAPH	17.65865579	3.26E-64
AES	17.64212276	9.89E-65
CPSF4	17.63326885	1.72E-64
EIF4EBP1	17.61090566	2.84E-64
UHRF1	17.61050433	6.52E-64
CIRBP	17.58830281	1.56E-64
GNAI3	17.581313	2.84E-64
KIF23	17.57835021	1.12E-63
BCL7C	17.5762069	4.66E-64
UBL7	17.57422232	2.77E-64
C14orf80	17.57323316	8.58E-64
WDR5	17.55465046	6.12E-64
BCAT2	17.54876005	4.79E-64
C4orf48	17.54655039	3.27E-64
ING3	17.51490475	7.54E-64
TXNL4A	17.50693059	5.39E-64
FAM111A	17.50600098	2.06E-63
OGFOD3	17.49558058	8.30E-64
RUSC1	17.48281556	3.06E-63
C6orf48	17.47771264	1.10E-63
TAF11	17.47605602	1.40E-63
OARD1	17.47536629	1.62E-63
IMMT	17.46527597	2.18E-63
GRN	17.46217959	6.08E-64
DNAJC7	17.46009268	1.22E-63
MED10	17.45788419	1.20E-63
OSER1	17.45728319	1.54E-63
ACD	17.43675706	4.19E-63
C9orf16	17.42527689	1.95E-63
PAF1	17.42431953	4.10E-63
SRPRB	17.41908064	2.00E-63
RFC3	17.41590532	1.02E-62
ODF2	17.39723411	8.50E-63
LMNB2	17.396231	8.47E-63
FRG1	17.39508407	4.04E-63
PRCC	17.37581342	5.92E-63
HSPBP1	17.36957108	6.91E-63
RMI2	17.35279466	3.01E-62
TMX2	17.34827214	6.55E-63
SNRNP200	17.34708874	1.07E-62
SLC38A5	17.33521496	1.03E-62
GID8	17.32887708	1.26E-62
ING2	17.32761904	1.76E-62
EIF3A	17.32017365	1.13E-62
EIF2AK1	17.31946403	1.20E-62
HSPA5	17.30485729	1.32E-62
BST2	17.29004387	1.06E-62
SAP30BP	17.28160571	2.38E-62
CTDNEP1	17.2787968	2.28E-62
MIS18BP1	17.27502455	4.68E-62
IMMP1L	17.27436192	3.69E-62
LSM14A	17.26881171	2.63E-62
DGCR6L	17.26083693	3.47E-62
EIF1	17.25478885	2.74E-62
BAG6	17.2482609	3.69E-62
PSMD7	17.24220293	2.51E-62
PRKCSH	17.23040078	2.95E-62
HIST1H1E	17.23026915	7.65E-62
SEC61G	17.22686812	1.55E-62
ELP6	17.22488194	8.34E-62
MACROD1	17.22121214	8.22E-62
CD151	17.20364887	1.13E-61
FAM207A	17.19512239	1.02E-61
RAD18	17.19158893	2.45E-61
SSB	17.18556774	9.47E-62
PCBD2	17.18503265	1.78E-61
DDX11	17.1832865	1.71E-61
FKBP4	17.18243806	1.45E-61
HAUS5	17.17464612	2.78E-61
MRPL43	17.15027214	1.68E-61
CHMP5	17.14381939	1.97E-61
OXA1L	17.14077249	1.52E-61
NUP210	17.13772675	2.91E-61
ZDHHC4	17.13291205	2.09E-61
PHTF2	17.10643707	7.15E-61
MEAF6	17.09997853	3.30E-61
PSMG2	17.09886533	4.15E-61
LAMTOR2	17.08657649	2.38E-61
PHTF1	17.08077858	7.21E-61
ATP5I	17.0703246	2.09E-61
GPI	17.06916259	5.59E-61
UBE2D3	17.0606585	2.51E-61
RUVBL1	17.05010759	1.03E-60
UQCRHL	17.04958809	7.78E-61
BCL7B	17.02126731	1.16E-60
TMEM126A	17.01878987	1.00E-60
NOL11	17.01700962	1.66E-60
PFKL	17.00643062	1.91E-60
NUP160	17.00417	2.31E-60
CHMP2A	17.00355883	8.33E-61
PHIP	16.99960481	2.04E-60
EIF1AY	16.99863571	1.96E-60
ATXN10	16.99478151	1.53E-60
OCIAD2	16.9900384	1.10E-60
TM7SF3	16.98832311	2.00E-60
SRGN	16.98800653	5.49E-61
HIRIP3	16.97974822	3.98E-60
ATP6V1G1	16.96993502	7.13E-61
UQCRB	16.9644128	1.26E-60
SLC25A33	16.96418383	2.38E-60
CYB561D2	16.95415089	3.23E-60
COMMD9	16.95205105	4.12E-60
GTSE1	16.95154525	1.11E-59
CDK2	16.94862174	9.72E-60
MALSU1	16.93844666	4.52E-60
WBP11	16.9352037	3.43E-60
BAD	16.93378366	3.84E-60
PCMT1	16.9187912	6.49E-60
HMBS	16.91645665	6.24E-60
RAC2	16.90513166	7.80E-60
VPS25	16.89997379	7.34E-60
CKAP2L	16.89938524	2.46E-59
PDZD11	16.88763553	1.12E-59
TXNDC12	16.88559995	8.80E-60
CAPZA2	16.88083356	6.18E-60
APOO	16.852588	2.35E-59
APITD1	16.85138975	3.17E-59
GYPC	16.85070982	7.77E-60
CLTB	16.8356961	1.33E-59
ADI1	16.83302521	1.72E-59
BCAS2	16.82633169	2.10E-59
GNPAT	16.81529443	2.73E-59
FAM96A	16.80777364	2.51E-59
DTL	16.80171704	9.50E-59
ADK	16.80042865	4.14E-59
CSTB	16.79851129	2.79E-59
TPX2	16.7844442	1.26E-58
PUF60	16.77975111	3.64E-59
WDR1	16.76781806	5.32E-59
RAD1	16.75356053	9.63E-59
SPAG5	16.75107986	2.04E-58
POP4	16.7377667	8.08E-59
TMEM11	16.73587188	9.76E-59
ST13	16.7314343	6.35E-59
C1D	16.73099619	6.89E-59
PRKRA	16.7170018	8.89E-59
NDUFB5	16.70082695	1.00E-58
POLDIP2	16.69750114	1.39E-58
CTSC	16.69661824	1.59E-58
DSCC1	16.69367913	4.68E-58
DUSP4	16.68695551	2.15E-58
FAM49B	16.67926018	1.68E-58
EMC10	16.67845392	1.39E-58
EIF4E2	16.67750524	1.94E-58
SURF2	16.67050262	2.18E-58
RAB4A	16.64959923	2.35E-58
NELFCD	16.64375089	3.09E-58
BTF3L4	16.64033592	3.09E-58
NUP62	16.63608028	5.82E-58
SELT	16.63489723	1.75E-58
AAMP	16.6242783	4.00E-58
SKA1	16.61468768	1.46E-57
ORMDL2	16.61112873	3.82E-58
FLOT1	16.602057	5.42E-58
PPT1	16.5899266	5.99E-58
OAT	16.58674885	8.21E-58
PLA2G16	16.58240986	6.30E-58
GLTSCR2	16.57127937	4.09E-58
RABIF	16.5601163	1.45E-57
NUDCD2	16.55159191	1.14E-57
CBFB	16.54931354	1.57E-57
NDC1	16.5388972	2.89E-57
EXOSC1	16.53586042	1.61E-57
YWHAH	16.53354839	1.24E-57
SLC25A36	16.52768821	1.35E-57
MIF4GD	16.5115554	2.41E-57
DNAJC21	16.51132045	2.62E-57
TMED3	16.51014216	1.44E-57
UGP2	16.50093917	2.38E-57
SH3BGRL3	16.48926583	1.45E-57
FAM103A1	16.48832076	2.32E-57
MRPL18	16.48746118	3.34E-57
OAZ2	16.48403494	3.17E-57
GLA	16.46909308	5.30E-57
DLD	16.45441185	5.96E-57
PTOV1	16.45166683	4.20E-57
FARSA	16.44172299	8.21E-57
MRPS30	16.43557341	6.39E-57
LAMTOR5	16.41785856	6.31E-57
PNKP	16.41764686	6.70E-57
APEH	16.41038149	9.13E-57
PIDD1	16.40978855	1.72E-56
DHX9	16.40812651	8.72E-57
KARS	16.4020843	7.44E-57
LINC01480	16.39633254	7.79E-57
FAM96B	16.39533836	7.73E-57
IFI16	16.38680228	1.32E-56
RNH1	16.38618739	9.88E-57
F12	16.381536	1.62E-56
SCP2	16.37841424	1.20E-56
FAM173A	16.37301669	1.21E-56
DBNL	16.366816	2.03E-56
REXO2	16.36610775	1.61E-56
VMA21	16.35698346	2.26E-56
ADAM15	16.33454916	3.75E-56
MRPS36	16.33265917	2.48E-56
NOP58	16.33203023	2.43E-56
SREK1IP1	16.32942606	2.59E-56
RRP7A	16.3276515	4.26E-56
SAMM50	16.32725675	3.51E-56
PYCR1	16.31769718	3.55E-56
MLEC	16.31628476	2.49E-56
PMPCA	16.30511426	4.35E-56
CD48	16.30410941	2.20E-56
MSN	16.30053911	4.96E-56
HBE1	16.30008928	4.92E-56
SH3GLB2	16.29433175	5.22E-56
TOPBP1	16.29402702	9.86E-56
RALA	16.29342916	6.24E-56
HAUS1	16.29192107	8.89E-56
PRPS1	16.28980449	5.52E-56
DLEU2	16.28845112	1.08E-55
IDH3A	16.28095974	5.41E-56
ZNHIT3	16.27735012	6.75E-56
NCBP2.AS2	16.2732313	5.18E-56
C6orf136	16.27063191	9.76E-56
SPATA33	16.26015196	1.33E-55
TMEM87A	16.25790126	8.13E-56
CHMP4A	16.25085198	7.54E-56
KEAP1	16.2488256	1.51E-55
GLRX5	16.24177555	1.04E-55
SUV39H1	16.224588	3.03E-55
TMSB15A	16.22096747	3.86E-55
SQSTM1	16.21449221	1.63E-55
IMP3	16.20776462	1.61E-55
LMNB1	16.19705839	3.39E-55
HTATSF1	16.19546877	2.33E-55
CAPZA1	16.195212	2.21E-55
DDA1	16.19175221	1.57E-55
RIC8A	16.19151509	2.56E-55
HSBP1	16.17023663	3.12E-55
SLTM	16.16966326	2.48E-55
RHOG	16.16724615	3.82E-55
ATAD5	16.16650952	7.45E-55
GMDS	16.16061189	3.44E-55
NSFL1C	16.14369532	4.11E-55
NCAPG	16.14050491	1.21E-54
HAUS2	16.13584546	5.46E-55
MRPL15	16.13109106	6.29E-55
PITX1	16.12795528	7.67E-55
MX1	16.11480121	6.19E-55
RPN1	16.11142094	3.98E-55
JAGN1	16.10841598	7.46E-55
FAM64A	16.10450165	2.05E-54
TMCO1	16.10410422	3.12E-55
TMEM256	16.10014552	5.95E-55
TIPIN	16.09907497	1.45E-54
C14orf1	16.09163355	9.56E-55
CLPTM1	16.08652955	7.84E-55
SLC39A3	16.08166009	9.64E-55
PLK1	16.07324048	3.23E-54
UPF3A	16.07100365	9.96E-55
AQP3	16.06250522	1.39E-54
SSU72	16.0557098	8.77E-55
MRPS18A	16.046797	2.12E-54
ACTL6A	16.04417177	2.66E-54
TMEM141	16.04217806	1.87E-54
TFAM	16.04058433	1.94E-54
MELK	16.03367731	5.44E-54
MRPL16	16.03263111	2.25E-54
HARS	16.02935402	2.25E-54
FAM32A	16.0105401	2.76E-54
GTPBP8	16.00776595	4.00E-54
GFER	16.00478656	3.27E-54
CDKN2C	15.98155957	5.91E-54
COPS5	15.97483719	4.84E-54
MT.ND2	15.96379195	2.57E-54
DAD1	15.95601434	2.53E-54
NXT1	15.94863066	8.19E-54
GSDMD	15.93991465	7.71E-54
ALG8	15.93825152	6.70E-54
EFTUD2	15.93417532	9.82E-54
SRSF1	15.92440194	1.15E-53
ACBD6	15.91592642	1.03E-53
C21orf58	15.91402627	2.74E-53
IDH3B	15.89281002	1.36E-53
RSRC1	15.888214	1.69E-53
UBE2L6	15.87919798	1.44E-53
NIPSNAP3A	15.87741278	2.30E-53
ARRB2	15.87319948	2.80E-53
TAF9B	15.87080116	2.93E-53
TCERG1	15.86821004	2.41E-53
SCCPDH	15.86627528	3.51E-53
NCAPD3	15.85731006	4.98E-53
CEP152	15.85146224	5.24E-53
PSMG1	15.84804544	4.37E-53
YY1	15.80217104	5.15E-53
C1orf112	15.79837909	1.35E-52
BRIX1	15.79185205	5.90E-53
SAR1A	15.78454637	5.52E-53
ZNF511	15.75927162	9.56E-53
DAZAP2	15.73939913	8.63E-53
SUPT16H	15.73014483	2.06E-52
PSMD6	15.72193543	1.54E-52
MRPS10	15.71667957	1.76E-52
SRP68	15.7065622	1.97E-52
NDUFA3	15.70452684	1.01E-52
TBCC	15.68729379	2.49E-52
DIAPH3	15.67555443	7.77E-52
CDC123	15.67295031	3.21E-52
CDC25C	15.66608177	8.94E-52
ARL16	15.66568353	4.09E-52
TSEN54	15.65877722	5.74E-52
DPP3	15.65637102	4.65E-52
USP5	15.63437361	6.85E-52
SREK1	15.6323621	4.81E-52
FNIP1	15.62594813	5.48E-52
TXNL1	15.61111086	7.02E-52
C11orf31	15.60229528	5.91E-52
PFDN4	15.60147821	7.49E-52
SGOL2	15.59779185	2.18E-51
GTF3C6	15.57820532	1.12E-51
CYTH2	15.57712517	1.39E-51
HADHA	15.56762462	1.16E-51
VPS51	15.56392122	1.15E-51
BZW1	15.56132179	1.18E-51
VIM	15.55671112	1.02E-51
COQ2	15.55628498	2.49E-51
GPBP1	15.55586119	1.16E-51
SHMT1	15.5514011	3.15E-51
CSRNP1	15.54858183	1.69E-51
SUCLG2	15.54314155	1.64E-51
TMEM120A	15.52676535	2.59E-51
TMEM126B	15.52666603	2.36E-51
CDCA8	15.52602204	6.15E-51
TIMM17B	15.52530517	2.18E-51
LAMP5	15.51943399	2.28E-51
BCAP29	15.51549428	3.50E-51
CCDC57	15.51495682	2.44E-51
BRCA1	15.51467438	6.70E-51
SRP19	15.50993926	2.56E-51
HRAS	15.50317207	4.31E-51
TMEM9B	15.50090364	3.20E-51
RFT1	15.49765243	4.53E-51
FANCB	15.49574031	7.58E-51
PANK2	15.4923224	5.36E-51
RHOB	15.48775768	4.27E-51
AP1S1	15.47989043	4.58E-51
SCNM1	15.4737789	5.46E-51
ALKBH7	15.44172227	4.56E-51
FAM3C	15.43988072	6.51E-51
SMIM7	15.4180053	9.72E-51
GTF2F1	15.41793968	1.08E-50
CPSF3L	15.41665953	1.12E-50
APPL1	15.40875644	1.45E-50
UCHL5	15.40782338	1.72E-50
MAGOH	15.37272449	1.79E-50
SSR3	15.3530913	1.80E-50
MCRS1	15.34415138	3.64E-50
AAAS	15.34413951	3.86E-50
SLC25A1	15.3402195	4.28E-50
GNL2	15.34011665	3.62E-50
CAPN2	15.33929406	2.90E-50
SRSF6	15.33919098	2.73E-50
GOT2	15.33790651	4.06E-50
WBP2	15.33491972	3.20E-50
MRPL44	15.33360052	3.64E-50
PITHD1	15.33354225	4.02E-50
DEPDC1B	15.32762598	8.64E-50
MIS18A	15.32624977	7.77E-50
PER1	15.30671297	5.30E-50
MCTS1	15.3055736	4.46E-50
PSMA3	15.29829779	5.46E-50
KIAA1524	15.27355247	1.31E-49
MGMT	15.27314719	8.11E-50
MRPL40	15.27236352	6.96E-50
MAPK1IP1L	15.26912993	7.33E-50
G3BP1	15.26137808	1.15E-49
LSM12	15.25367718	1.06E-49
PAQR4	15.25240762	2.36E-49
DNAJB1	15.23970395	1.39E-49
CD53	15.23464425	1.12E-49
RCC1	15.23401957	2.15E-49
CCNA2	15.22512897	3.53E-49
PRPF40A	15.22117083	1.47E-49
ZNF622	15.21263394	1.79E-49
DGUOK	15.21009876	1.61E-49
GPANK1	15.21002263	2.30E-49
TP53	15.19487761	3.56E-49
PRR7	15.18974108	2.52E-49
SRSF5	15.17261025	2.37E-49
THYN1	15.16349055	4.03E-49
CISD1	15.16134438	4.04E-49
DCP2	15.15770076	5.65E-49
CCDC94	15.15346459	4.68E-49
PDXK	15.15277412	4.10E-49
RTFDC1	15.14635224	4.43E-49
RECK	15.14310356	7.22E-49
MYO19	15.14010947	7.30E-49
NDC80	15.13835677	1.13E-48
C7orf73	15.13789124	4.26E-49
TFG	15.13432964	4.38E-49
MPHOSPH9	15.13404173	8.25E-49
THRAP3	15.12943181	5.57E-49
PPA2	15.12324881	5.74E-49
EIF1B	15.12115208	5.73E-49
SNRPB2	15.10983529	5.81E-49
TIMD4	15.10560186	8.14E-49
TMEM9	15.10026885	8.12E-49
DEGS1	15.09892857	8.37E-49
NOLC1	15.09639504	9.30E-49
CTPS1	15.09433888	1.38E-48
RNF126	15.09045365	8.56E-49
ZFAS1	15.088402	8.77E-49
MAF1	15.08184769	9.89E-49
MTF2	15.08160144	1.36E-48
NKTR	15.07584527	1.03E-48
IMP4	15.06540333	1.20E-48
STK24	15.06505438	1.84E-48
11-Sep	15.06416506	1.92E-48
C4orf27	15.0535713	2.20E-48
ATF6B	15.05031193	1.34E-48
PSMD1	15.04467408	2.06E-48
EIF2S3	15.02404667	2.26E-48
GAA	15.01927634	2.63E-48
EDNRB	15.01828014	2.98E-48
HDAC2	15.01793776	3.22E-48
COX11	15.01705028	2.31E-48
SRP72	15.01582558	1.95E-48
RCN1	15.00718421	2.84E-48
LYRM4	15.00523515	2.50E-48
UHRF2	15.00389216	3.42E-48
WBSCR22	15.0032174	1.94E-48
TAF15	15.00008342	3.95E-48
SLC25A4	14.98786874	3.35E-48
PFDN6	14.98529618	3.46E-48
SLC19A1	14.98310835	5.68E-48
SUN2	14.98015394	6.87E-48
NOB1	14.96343103	5.96E-48
ERGIC2	14.96050913	4.51E-48
C17orf62	14.95656101	5.61E-48
FUZ	14.95117997	7.14E-48
PRDX5	14.94446782	4.30E-48
TMEM237	14.93969861	1.21E-47
TMEM38B	14.9302678	9.09E-48
ARHGAP11B	14.92660236	1.63E-47
RNF181	14.92234313	7.54E-48
DDX41	14.91951514	1.04E-47
TMEM223	14.91562112	1.24E-47
NFATC2IP	14.90893534	1.37E-47
AATF	14.90467611	1.24E-47
FBXO22	14.90433861	1.52E-47
RPL31	14.90185366	7.40E-48
LYAR	14.90134584	1.77E-47
MRPL36	14.89726938	1.26E-47
CCND3	14.8918498	1.59E-47
SNX17	14.89031238	1.36E-47
H1FX	14.88848971	9.43E-48
CYB561A3	14.88686519	1.76E-47
THOC6	14.87438409	2.18E-47
SMIM4	14.87004155	1.77E-47
NUP93	14.86444574	2.97E-47
FAM50A	14.86317327	2.18E-47
HIGD1A	14.85720861	2.08E-47
NR1H2	14.85142178	2.31E-47
CASC5	14.8486924	5.15E-47
GPX1	14.83956742	2.40E-47
EMD	14.8356349	2.97E-47
MLH1	14.83380763	4.00E-47
SMIM13	14.8328644	3.24E-47
ECSIT	14.81854133	3.91E-47
AMZ2	14.81068722	3.80E-47
CHCHD1	14.81036471	4.52E-47
SEC61B	14.80742816	2.21E-47
GSTZ1	14.80730906	5.76E-47
SCAMP2	14.80337976	3.99E-47
NDUFV2	14.79430772	4.77E-47
SHISA5	14.79043626	4.86E-47
NUP50	14.78746082	7.69E-47
APMAP	14.78132937	6.09E-47
MPG	14.77775539	5.62E-47
CDCA3	14.77767943	1.37E-46
POLD3	14.77507967	1.29E-46
MAP2K1	14.76887931	7.76E-47
IDH3G	14.7685258	6.39E-47
AMDHD2	14.75928252	1.12E-46
ISYNA1	14.73847089	1.83E-46
DHRS13	14.73724915	1.55E-46
AIMP2	14.73016095	1.34E-46
CEP78	14.71685893	2.46E-46
EPC1	14.71285746	1.20E-46
VMP1	14.71139174	1.38E-46
PTDSS1	14.70529943	1.83E-46
CSNK1A1	14.6852256	1.74E-46
SMARCC1	14.68189842	2.54E-46
CHCHD5	14.68121145	2.27E-46
XRN2	14.679696	2.64E-46
SRD5A3	14.67073834	3.04E-46
ARL2	14.66668886	3.15E-46
NOA1	14.66656371	3.37E-46
ARMC6	14.66200713	3.67E-46
ALDH9A1	14.66092752	3.41E-46
NFIC	14.65987541	3.88E-46
ASB16.AS1	14.6441114	5.00E-46
SUGT1	14.64265123	4.29E-46
DYNLL2	14.63674184	4.78E-46
IPO5	14.63488653	5.17E-46
EMP3	14.63008373	4.09E-46
CCDC14	14.62668531	6.11E-46
VRK3	14.61375087	6.65E-46
BNIP1	14.61298091	8.12E-46
BRMS1	14.60662912	5.88E-46
LUC7L3	14.60207121	5.37E-46
LSM6	14.59885767	7.75E-46
RAD23B	14.57814259	8.36E-46
DDOST	14.56908602	6.74E-46
GPX7	14.56121617	1.33E-45
DBF4	14.55601555	1.35E-45
EIF2A	14.54566997	1.23E-45
SLC41A3	14.54018476	1.70E-45
GYG1	14.53627761	1.26E-45
ENO2	14.53450133	2.29E-45
MRPL2	14.5245097	1.85E-45
DDX1	14.51961447	2.01E-45
CNIH4	14.50675369	2.62E-45
POLR2J3	14.50450014	2.27E-45
MASTL	14.50086578	4.39E-45
RP11.669N7.2	14.50018617	2.59E-45
SLC37A4	14.48424181	4.04E-45
NSMCE1	14.48319611	3.11E-45
ATXN2L	14.47543091	3.65E-45
POLR2C	14.47118468	3.81E-45
TRUB2	14.45717901	4.94E-45
DNTTIP2	14.45201104	4.58E-45
LETMD1	14.43718366	6.79E-45
SKP2	14.43504195	8.62E-45
MRPS14	14.43179522	6.60E-45
RNF139	14.41810394	6.57E-45
NUCB2	14.41755686	5.83E-45
PPP1R2	14.41428112	5.80E-45
COPS4	14.40167185	1.04E-44
OCIAD1	14.399966	7.59E-45
TRIOBP	14.39156767	1.67E-44
DEDD2	14.38729651	1.08E-44
UBE2A	14.38711408	1.14E-44
SLC52A2	14.38343523	1.06E-44
PAIP2	14.37919748	9.61E-45
OGG1	14.37574441	1.86E-44
PRRC2A	14.37523018	1.41E-44
C11orf1	14.37170657	1.19E-44
PSMD11	14.36670407	1.48E-44
ANAPC13	14.36187065	1.42E-44
DPAGT1	14.36133546	1.58E-44
RAB14	14.35924211	1.70E-44
ZPR1	14.35682155	1.67E-44
PDLIM7	14.3550575	2.69E-44
STUB1	14.34772856	1.49E-44
ABCF1	14.34170136	1.98E-44
DYNLL1	14.33146309	1.76E-44
ITM2C	14.3265442	1.30E-44
EIF4B	14.3250515	2.04E-44
SGTA	14.31930774	2.97E-44
SYAP1	14.31840212	2.66E-44
TADA3	14.30557705	3.44E-44
SASS6	14.29583088	6.44E-44
COA1	14.2946422	3.82E-44
PGRMC1	14.28951348	4.86E-44
WDYHV1	14.28503918	5.09E-44
HTRA2	14.27891402	5.42E-44
MNS1	14.27882246	7.97E-44
FAM192A	14.27775233	5.03E-44
DHRS4	14.27363438	5.79E-44
DDX54	14.26603685	6.31E-44
TMEM101	14.26467901	5.52E-44
PIGU	14.25363589	7.64E-44
TMEM143	14.25280805	8.89E-44
ISY1	14.25010283	7.75E-44
ZMAT2	14.23907924	7.21E-44
HADHB	14.22850487	8.98E-44
COA6	14.21932832	1.13E-43
TIMM44	14.20239424	1.27E-43
SNRNP40	14.19898719	1.62E-43
TCOF1	14.19098577	1.67E-43
SPTSSA	14.18446799	1.61E-43
C1orf21	14.18381054	1.87E-43
STAG1	14.17692348	1.86E-43
ATG4B	14.17410597	2.00E-43
DKC1	14.17073222	1.99E-43
ATAD3A	14.16841435	2.33E-43
RGS10	14.16164784	2.76E-43
UBE2V2	14.15931437	2.52E-43
RBL1	14.15749986	3.64E-43
HMMR	14.15548998	4.32E-43
RSRC2	14.1522547	2.20E-43
SND1	14.14980391	1.96E-43
ZFAND2A	14.14504317	2.61E-43
RING1	14.14015865	2.95E-43
DDB1	14.13853733	2.63E-43
YIPF3	14.13693488	2.31E-43
PGAP2	14.1339864	3.41E-43
HIST1H1D	14.13380033	4.06E-43
AP000251.3	14.13209965	5.22E-43
NIPA2	14.12871785	2.83E-43
IK	14.12480407	3.04E-43
RNF145	14.12235934	3.13E-43
ING1	14.12046862	4.37E-43
PDHA1	14.12008663	3.87E-43
MRPL33	14.11951069	2.97E-43
DYNC1LI1	14.11694183	4.23E-43
HCFC1R1	14.1127385	4.31E-43
SRPK1	14.11011118	4.40E-43
BZW2	14.09968032	4.51E-43
RAB11B	14.09179655	4.47E-43
ERI3	14.07448468	6.58E-43
COMMD2	14.0564621	7.72E-43
PYCARD	14.05449673	8.46E-43
NFU1	14.04478389	9.72E-43
DENR	14.04078222	9.53E-43
C12orf10	14.03911332	9.26E-43
RNF168	14.03467069	1.11E-42
GTF3C5	14.03019602	1.25E-42
LRPAP1	14.02853302	7.98E-43
MICB	14.02163952	1.76E-42
PDK2	14.01913434	1.46E-42
AVEN	14.01900429	1.53E-42
ADAR	14.01617628	1.17E-42
G6PC3	14.01101945	1.37E-42
RP11.160O5.1	13.99673944	2.65E-42
MPHOSPH10	13.99364039	2.07E-42
TSFM	13.99297997	1.98E-42
CEP55	13.96183163	5.10E-42
U2AF2	13.95132314	3.16E-42
CTSD	13.95111668	2.79E-42
CCM2	13.9494157	2.97E-42
URM1	13.94631018	3.39E-42
NNT	13.93898987	4.33E-42
LAS1L	13.93262692	4.32E-42
KATNBL1	13.92354952	4.93E-42
POLR2A	13.9183562	5.28E-42
ARPC5L	13.91768732	3.66E-42
C8orf33	13.90766269	5.36E-42
FNTA	13.90557198	6.34E-42
PSME3	13.90041215	5.92E-42
HJURP	13.90030804	1.09E-41
PPP2R3C	13.89916658	6.67E-42
DCUN1D5	13.89912514	5.89E-42
ARPP19	13.89807491	5.94E-42
SCAMP4	13.89567657	6.36E-42
ERAL1	13.88871579	7.98E-42
PELP1	13.88522805	8.76E-42
SYF2	13.87377173	7.14E-42
PSTK	13.86611244	1.09E-41
CHURC1	13.86309031	8.71E-42
SNAPIN	13.85738923	1.25E-41
CDC25B	13.85006859	1.62E-41
DDX5	13.84410836	8.14E-42
BID	13.84254898	1.23E-41
FDX1	13.82911789	1.20E-41
ATOX1	13.82712816	1.13E-41
CHCHD10	13.82454946	1.28E-41
C19orf60	13.82075664	1.24E-41
TACO1	13.81509464	1.97E-41
KANSL2	13.81337043	2.00E-41
DAP	13.79713928	1.91E-41
CHAMP1	13.79691631	2.72E-41
PMM1	13.78888423	3.06E-41
NT5C3B	13.78601084	2.48E-41
S100A10	13.78507066	2.59E-41
REEP4	13.78347308	4.14E-41
MIEN1	13.78182834	2.21E-41
ORC1	13.77906779	4.94E-41
RAE1	13.77164782	3.78E-41
PSMF1	13.75967211	3.38E-41
CDK5RAP2	13.74953818	5.69E-41
LRRC8A	13.74903131	5.10E-41
EIF3J	13.74496437	3.79E-41
ZC3H15	13.73895624	3.93E-41
NFKBIL1	13.7378232	5.03E-41
PABPN1	13.73460366	4.69E-41
TRAF7	13.73251801	5.72E-41
LRWD1	13.73100501	5.70E-41
FOXRED1	13.73092972	6.01E-41
SAT1	13.73063836	5.46E-41
ARL6IP1	13.7273364	6.24E-41
VPS4A	13.72173238	5.71E-41
SNX10	13.71008583	8.59E-41
SUV39H2	13.70820254	9.87E-41
CAPRIN1	13.70460703	7.53E-41
C17orf53	13.69386616	1.35E-40
RSL24D1	13.68944367	6.80E-41
RDX	13.68548311	9.33E-41
PARP2	13.68275572	1.11E-40
POLE2	13.68274373	1.57E-40
DMC1	13.6747135	1.76E-40
RP11.545E17.3	13.67446775	1.30E-40
SEC22C	13.67237692	1.19E-40
NAPRT	13.67109298	1.18E-40
MCM10	13.66686943	1.99E-40
CCDC47	13.66060465	1.15E-40
JADE1	13.66002701	1.34E-40
PBRM1	13.65598459	1.44E-40
RPN2	13.65172349	9.40E-41
ATP1A1	13.65126794	1.51E-40
PHF1	13.64898311	1.40E-40
DNPEP	13.64895597	1.29E-40
AGPAT2	13.63920147	1.91E-40
SLC2A8	13.62689555	2.10E-40
ACO2	13.6205355	1.87E-40
GRPEL1	13.61714161	2.30E-40
CCDC18	13.61685807	2.58E-40
ARV1	13.61114817	2.37E-40
PSPC1	13.60826829	2.70E-40
RAB8A	13.60149358	2.54E-40
WDR41	13.58747756	3.35E-40
PIGT	13.58706137	2.63E-40
C4orf46	13.58691546	4.51E-40
CDC42	13.58371119	2.75E-40
COQ4	13.57813764	3.36E-40
LRRCC1	13.56982658	5.12E-40
BOP1	13.56937512	3.88E-40
XPO1	13.56490617	4.84E-40
ABCF2	13.56318897	4.52E-40
NCLN	13.56299039	3.90E-40
RHNO1	13.56208563	5.34E-40
ARMC10	13.55930919	4.14E-40
NDUFB8	13.55920304	3.32E-40
LSM8	13.55609485	4.07E-40
PCGF6	13.5532869	6.64E-40
ATG101	13.54862303	5.06E-40
EEFSEC	13.54112109	6.09E-40
ILKAP	13.539622	6.20E-40
ABHD11	13.5381546	6.60E-40
APOM	13.53792592	6.00E-40
ALG6	13.5243136	7.83E-40
METTL5	13.52424695	6.21E-40
AP2A1	13.52218434	7.67E-40
XPNPEP1	13.52213041	7.64E-40
SF3A3	13.5136034	8.91E-40
UNG	13.51176302	1.09E-39
C1orf35	13.51001936	8.98E-40
C7orf50	13.50136999	8.09E-40
ISG15	13.49456951	8.50E-40
CTB.50L17.10	13.48359604	1.43E-39
CCDC58	13.48307009	1.23E-39
TCEA1	13.47892478	1.01E-39
HDAC3	13.47723665	1.21E-39
FBXO7	13.47309482	1.21E-39
CENPA	13.47020556	2.26E-39
TIAL1	13.46993143	1.29E-39
FXN	13.46548399	1.39E-39
GLIPR2	13.46050577	1.95E-39
NSMCE4A	13.45990852	1.53E-39
GLMP	13.45105876	1.59E-39
ZNF593	13.45038564	1.41E-39
TMEM259	13.44790815	1.60E-39
RACGAP1	13.44782265	2.88E-39
PPHLN1	13.44570727	1.51E-39
RAB1B	13.44189408	2.04E-39
C14orf142	13.43553164	2.52E-39
SF3B1	13.43170588	1.92E-39
RARS	13.42550905	2.57E-39
[truncated: 31,696 more rows]
